# Supplementary material for: (E)-2,2′-[3-(4-Chloro­phen­yl)prop-2-ene-1,1-di­yl]bis­(3-hy­droxy-5,5-di­methyl­cyclo­hex-2-en-1-one)
Source: Acta Crystallogr Sect E Struct Rep Online. 2013 Jul 27;69(Pt 8):o1347. doi: 10.1107/S1600536813020357 (PMC3793826; doi:10.1107/S1600536813020357)
Supplement: Supplementary file 1 [file e-69-o1347-sup1.cif]

##############################################################################
#                                                                            #
# This CIF contains the data in a paper accepted for publication in          #
# Acta Crystallographica Section E. It conforms to the requirements of       #
# Notes for Authors for Acta Crystallographica Section E, and has been       #
# peer reviewed under the auspices of the IUCr Commission on Journals.       #
#                                                                            #
# Full details of the Crystallographic Information File format               #
# are given in the paper "The Crystallographic Information File (CIF):       #
# a New Standard Archive File for Crystallography" by S. R. Hall, F. H.      #
# Allen and I. D. Brown [Acta Cryst. (1991), A47, 655-685].                  #
#                                                                            #
# The current version of the core CIF dictionary is obtainable from          #
# ftp://ftp.iucr.org/pub/cif_core.dic.                                       #
#                                                                            #
# Software is freely available for graphical display of the structure(s)     #
# in this CIF. For information consult the CIF software page                 #
# http://www.iucr.org/resources/cif/software.                                #
#                                                                            #
# This file may be used for bona fide research purposes within the           #
# scientific community so long as proper attribution is given to the journal # 
# article from which it was obtained.                                        #
#                                                                            #
##############################################################################
data_General
_audit_creation_method     'by CrystalStructure 4.0'
_journal_date_recd_electronic     2013-07-13
_journal_date_accepted     2013-07-23
_journal_name_full     'Acta Crystallographica, Section E'
_journal_year     2013
_journal_volume     69
_journal_issue      8
_journal_page_first     o1347
_journal_page_last     o1347
_journal_paper_category     QO
_journal_paper_doi     10.1107/S1600536813020357
_journal_coeditor_code     FF2113
_publ_contact_author_name     'JaeKyun Lee'
_publ_contact_author_address     'Center for Neuro-Medicine, KIST'
_publ_contact_author_email     'j9601@kist.re.kr'
_publ_contact_author_fax     '+82-2-958-5189'
_publ_contact_author_phone     '+82-2-958-6780'
_publ_section_title
;\
(<i>E</i>)-2,2'-[3-(4-Chlorophenyl)prop-2-ene-1,1-diyl]bis(3-hydroxy-5,5-\
dimethylcyclohex-2-en-1-one)
;
loop_
    _publ_author_name
    _publ_author_address
    'Joo Hwan Cha'
;
Advanced Analysis Center, Korea Institute of Science & Technology,
Hwarangro 14-gil, Seongbuk-gu, Seoul 136-791, Republic of Korea
;
    'Jae Kyun Lee'
;
Center for Neuro-Medicine, Korea Institute of Science & Technology,
Hwarangro 14-gil, Seongbuk-gu, Seoul 136-791, Republic of Korea
;
    'Sun-Joon Min'
;
Center for Neuro-Medicine, Korea Institute of Science & Technology,
Hwarangro 14-gil, Seongbuk-gu, Seoul 136-791, Republic of Korea
;
    'Yong Seo Cho'
;
Center for Neuro-Medicine, Korea Institute of Science & Technology,
Hwarangro 14-gil, Seongbuk-gu, Seoul 136-791, Republic of Korea
;
    'Junghwan Park'
;
Corporated R&D Center, Duksan Hi-Metal Co. Ltd., Cheonan-si 331-821,
Republic of Korea
;
data_I
_chemical_name_systematic
;\
(<i>E</i>)-2,2'-[3-(4-Chlorophenyl)prop-2-ene-1,1-diyl]bis(3-hydroxy-5,5-\
dimethylcyclohex-2-en-1-one)
;
_chemical_formula_moiety     'C25 H29 Cl O4'
_chemical_formula_sum     'C25 H29 Cl O4'
_chemical_formula_iupac     'C25 H29 Cl O4'
_chemical_formula_weight     428.95
_chemical_melting_point     ?
_symmetry_cell_setting     monoclinic
_symmetry_space_group_name_H-M     'C 2/c'
_symmetry_space_group_name_Hall     '-C 2yc'
loop_
    _symmetry_equiv_pos_site_id
    _symmetry_equiv_pos_as_xyz
    1 '+X,+Y,+Z'
    2 '-X,+Y,1/2-Z'
    3 '-X,-Y,-Z'
    4 '+X,-Y,1/2+Z'
    5 '1/2+X,1/2+Y,+Z'
    6 '1/2-X,1/2+Y,1/2-Z'
    7 '1/2-X,1/2-Y,-Z'
    8 '1/2+X,1/2-Y,1/2+Z'
_cell_length_a     25.8781(16)
_cell_length_b     9.7820(6)
_cell_length_c     20.9904(11)
_cell_angle_alpha     90.0000
_cell_angle_beta     121.2919(15)
_cell_angle_gamma     90.0000
_cell_volume     4540.5(5)
_cell_formula_units_Z     8
_cell_measurement_reflns_used     15174
_cell_measurement_theta_min     3.17
_cell_measurement_theta_max     27.46
_cell_measurement_temperature     296
_exptl_crystal_description     block
_exptl_crystal_colour     colourless
_exptl_crystal_size_max     0.200
_exptl_crystal_size_mid     0.200
_exptl_crystal_size_min     0.200
_exptl_crystal_density_diffrn     1.255
_exptl_crystal_density_meas     ?
_exptl_crystal_density_method     'not measured'
_exptl_crystal_F_000     1824.00
_exptl_absorpt_coefficient_mu     0.196
_exptl_absorpt_correction_type     multi-scan
_exptl_absorpt_process_details     '(ABSCOR; Rigaku, 1995)'
_exptl_absorpt_correction_T_min     0.692
_exptl_absorpt_correction_T_max     0.962
_diffrn_ambient_temperature     296
_diffrn_radiation_type     'Mo K\a'
_diffrn_radiation_wavelength     0.71075
_diffrn_measurement_device_type     'Rigaku R-AXIS RAPID'
_diffrn_measurement_method     \w
_diffrn_detector_area_resol_mean     10.000
_diffrn_reflns_number     21331
_diffrn_reflns_av_R_equivalents     0.0284
_diffrn_reflns_theta_max     27.47
_diffrn_reflns_theta_full     27.46
_diffrn_measured_fraction_theta_max     0.995
_diffrn_measured_fraction_theta_full     0.995
_diffrn_reflns_limit_h_min     -33
_diffrn_reflns_limit_h_max     33
_diffrn_reflns_limit_k_min     -12
_diffrn_reflns_limit_k_max     12
_diffrn_reflns_limit_l_min     -27
_diffrn_reflns_limit_l_max     24
_diffrn_standards_number     0
_diffrn_standards_interval_count     .
_diffrn_standards_decay_%     ?
_refine_special_details
;
Refinement was performed using all reflections. The weighted <i>R</i>-factor
(<i>wR</i>) and goodness of fit (<i>S</i>) are based on <i>F</i>^2^.
<i>R</i>-factor (gt) are based on <i>F</i>. The threshold expression of
<i>F</i>^2^ > 2.0 \s(<i>F</i>^2^) is used only for calculating <i>R</i>-factor
(gt).
;
_reflns_number_total     5175
_reflns_number_gt     3926
_reflns_threshold_expression     F^2^>2\s(F^2^)
_refine_ls_structure_factor_coef     Fsqd
_refine_ls_R_factor_gt     0.0447
_refine_ls_wR_factor_ref     0.1352
_refine_ls_goodness_of_fit_ref     1.075
_refine_ls_number_reflns     5175
_refine_ls_number_parameters     281
_refine_ls_number_restraints     0
_refine_ls_hydrogen_treatment     mixed
_refine_ls_weighting_scheme     calc
_refine_ls_weighting_details
            'w = 1/[\s^2^(Fo^2^)+(0.0716P)^2^+1.3045P] where P=(Fo^2^+2Fc^2^)/3'
_atom_sites_solution_hydrogens     geom
_atom_sites_solution_primary     direct
_atom_sites_solution_secondary     difmap
_refine_ls_shift/su_max     0.000
_refine_diff_density_max     0.310
_refine_diff_density_min     -0.280
_refine_ls_extinction_method     none
_refine_ls_extinction_coef     ?
loop_
    _atom_type_symbol
    _atom_type_description
    _atom_type_scat_dispersion_real
    _atom_type_scat_dispersion_imag
    _atom_type_scat_source
    'C' 'C' 0.0033 0.0016
;
International Tables for Crystallography
(1992, Vol. C, Tables 4.2.6.8 and 6.1.1.4)
;
    'H' 'H' 0.0000 0.0000
;
International Tables for Crystallography
(1992, Vol. C, Table 6.1.1.4)
;
    'Cl' 'Cl' 0.1484 0.1585
;
International Tables for Crystallography
(1992, Vol. C, Tables 4.2.6.8 and 6.1.1.4)
;
    'O' 'O' 0.0106 0.0060
;
International Tables for Crystallography
(1992, Vol. C, Tables 4.2.6.8 and 6.1.1.4)
;
_computing_data_collection     'RAPID-AUTO (Rigaku, 2006)'
_computing_cell_refinement     'RAPID-AUTO (Rigaku, 2006)'
_computing_data_reduction     'RAPID-AUTO (Rigaku, 2006)'
_computing_structure_solution
                                 '<i>Il Milione</i> (Burla <i>et al.</i>, 2007)'
_computing_structure_refinement     'SHELXL97 (Sheldrick, 2008)'
_computing_molecular_graphics     'CrystalStructure (Rigaku, 2010)'
_computing_publication_material     'CrystalStructure (Rigaku, 2010)'
loop_
    _atom_site_type_symbol
    _atom_site_label
    _atom_site_fract_x
    _atom_site_fract_y
    _atom_site_fract_z
    _atom_site_U_iso_or_equiv
    _atom_site_adp_type
    _atom_site_calc_flag
    _atom_site_refinement_flags
    _atom_site_occupancy
    _atom_site_symmetry_multiplicity
    _atom_site_disorder_assembly
    _atom_site_disorder_group
    Cl Cl1 0.60735(3) 0.86965(6) 1.00738(3) 0.0801(2) Uani d . 1.0 8 . .
    O O1 0.53057(5) 0.38582(12) 0.63842(7) 0.0500(3) Uani d . 1.0 8 . .
    O O2 0.56169(5) 0.60824(13) 0.59936(7) 0.0537(3) Uani d . 1.0 8 . .
    O O3 0.73761(5) 0.38291(13) 0.64466(7) 0.0527(3) Uani d . 1.0 8 . .
    O O4 0.71474(5) 0.17267(13) 0.70741(7) 0.0538(3) Uani d . 1.0 8 . .
    C C1 0.66126(6) 0.43105(16) 0.70337(8) 0.0374(3) Uani d . 1.0 8 . .
    C C2 0.62898(6) 0.29467(15) 0.68798(8) 0.0374(3) Uani d . 1.0 8 . .
    C C3 0.56690(7) 0.28289(16) 0.66028(8) 0.0414(4) Uani d . 1.0 8 . .
    C C4 0.53791(8) 0.14617(18) 0.65355(11) 0.0536(5) Uani d . 1.0 8 . .
    C C5 0.58134(8) 0.03632(17) 0.70514(9) 0.0489(4) Uani d . 1.0 8 . .
    C C6 0.63474(8) 0.03533(17) 0.69324(10) 0.0513(4) Uani d . 1.0 8 . .
    C C7 0.66125(7) 0.17326(17) 0.69678(8) 0.0427(4) Uani d . 1.0 8 . .
    C C8 0.65497(6) 0.50368(16) 0.63540(8) 0.0372(3) Uani d . 1.0 8 . .
    C C9 0.60755(7) 0.59492(16) 0.59183(8) 0.0416(4) Uani d . 1.0 8 . .
    C C10 0.60661(7) 0.68081(18) 0.53225(9) 0.0474(4) Uani d . 1.0 8 . .
    C C11 0.66824(8) 0.69941(17) 0.53963(8) 0.0453(4) Uani d . 1.0 8 . .
    C C12 0.69780(8) 0.55825(18) 0.55360(9) 0.0474(4) Uani d . 1.0 8 . .
    C C13 0.69722(7) 0.47803(16) 0.61431(8) 0.0407(4) Uani d . 1.0 8 . .
    C C14 0.65213(7) 0.52792(17) 0.75347(8) 0.0403(4) Uani d . 1.0 8 . .
    C C15 0.62794(7) 0.49923(17) 0.79349(9) 0.0441(4) Uani d . 1.0 8 . .
    C C16 0.62435(7) 0.59311(15) 0.84652(8) 0.0399(4) Uani d . 1.0 8 . .
    C C17 0.57709(7) 0.57897(17) 0.85930(9) 0.0447(4) Uani d . 1.0 8 . .
    C C18 0.57174(8) 0.66411(18) 0.90809(10) 0.0489(4) Uani d . 1.0 8 . .
    C C19 0.61431(8) 0.76360(16) 0.94535(8) 0.0460(4) Uani d . 1.0 8 . .
    C C20 0.66228(8) 0.78006(18) 0.93498(10) 0.0539(5) Uani d . 1.0 8 . .
    C C21 0.66711(8) 0.69360(19) 0.88557(9) 0.0505(4) Uani d . 1.0 8 . .
    C C22 0.65859(10) 0.7597(3) 0.46664(10) 0.0627(5) Uani d . 1.0 8 . .
    C C23 0.70827(9) 0.7961(2) 0.60417(10) 0.0576(5) Uani d . 1.0 8 . .
    C C24 0.60344(11) 0.0684(3) 0.78706(11) 0.0652(5) Uani d . 1.0 8 . .
    C C25 0.55002(11) -0.1028(2) 0.68548(14) 0.0720(6) Uani d . 1.0 8 . .
    H H1 0.7042 0.4070 0.7331 0.0449 Uiso calc R 1.0 8 . .
    H H2 0.5548 0.5353 0.6128 0.0645 Uiso calc R 1.0 8 . .
    H H4A 0.5195 0.1148 0.6024 0.0643 Uiso calc R 1.0 8 . .
    H H4B 0.5059 0.1576 0.6642 0.0643 Uiso calc R 1.0 8 . .
    H H4 0.7209 0.2451 0.6928 0.0646 Uiso calc R 1.0 8 . .
    H H6A 0.6662 -0.0229 0.7308 0.0616 Uiso calc R 1.0 8 . .
    H H6B 0.6216 -0.0049 0.6449 0.0616 Uiso calc R 1.0 8 . .
    H H10A 0.5907 0.7703 0.5328 0.0569 Uiso calc R 1.0 8 . .
    H H10B 0.5791 0.6394 0.4842 0.0569 Uiso calc R 1.0 8 . .
    H H12A 0.6770 0.5059 0.5077 0.0569 Uiso calc R 1.0 8 . .
    H H12B 0.7394 0.5697 0.5666 0.0569 Uiso calc R 1.0 8 . .
    H H14 0.6705(9) 0.616(2) 0.7603(11) 0.057(6) Uiso d . 1.0 8 . .
    H H15 0.6082(9) 0.405(3) 0.7873(11) 0.060(6) Uiso d . 1.0 8 . .
    H H17 0.5484 0.5108 0.8345 0.0537 Uiso calc R 1.0 8 . .
    H H18 0.5395 0.6540 0.9156 0.0587 Uiso calc R 1.0 8 . .
    H H20 0.6910 0.8478 0.9606 0.0647 Uiso calc R 1.0 8 . .
    H H21 0.6996 0.7035 0.8787 0.0606 Uiso calc R 1.0 8 . .
    H H22A 0.6970 0.7701 0.4704 0.0753 Uiso calc R 1.0 8 . .
    H H22B 0.6393 0.8473 0.4578 0.0753 Uiso calc R 1.0 8 . .
    H H22C 0.6335 0.6994 0.4261 0.0753 Uiso calc R 1.0 8 . .
    H H23A 0.7128 0.7608 0.6495 0.0691 Uiso calc R 1.0 8 . .
    H H23B 0.6898 0.8848 0.5941 0.0691 Uiso calc R 1.0 8 . .
    H H23C 0.7473 0.8032 0.6093 0.0691 Uiso calc R 1.0 8 . .
    H H24A 0.5694 0.0726 0.7936 0.0783 Uiso calc R 1.0 8 . .
    H H24B 0.6241 0.1547 0.8004 0.0783 Uiso calc R 1.0 8 . .
    H H24C 0.6306 -0.0021 0.8183 0.0783 Uiso calc R 1.0 8 . .
    H H25A 0.5372 -0.1253 0.6349 0.0864 Uiso calc R 1.0 8 . .
    H H25B 0.5154 -0.0994 0.6910 0.0864 Uiso calc R 1.0 8 . .
    H H25C 0.5777 -0.1711 0.7183 0.0864 Uiso calc R 1.0 8 . .
loop_
    _atom_site_aniso_label
    _atom_site_aniso_U_11
    _atom_site_aniso_U_22
    _atom_site_aniso_U_33
    _atom_site_aniso_U_12
    _atom_site_aniso_U_13
    _atom_site_aniso_U_23
    Cl1 0.1143(5) 0.0719(4) 0.0670(4) -0.0022(3) 0.0562(4) -0.0239(3)
    O1 0.0344(6) 0.0510(7) 0.0608(7) 0.0095(5) 0.0220(6) 0.0033(6)
    O2 0.0445(7) 0.0595(8) 0.0684(8) 0.0160(6) 0.0371(6) 0.0161(6)
    O3 0.0411(7) 0.0610(8) 0.0635(7) 0.0144(6) 0.0323(6) 0.0061(6)
    O4 0.0441(7) 0.0592(8) 0.0618(7) 0.0185(6) 0.0301(6) 0.0112(6)
    C1 0.0318(7) 0.0474(8) 0.0338(7) 0.0066(6) 0.0175(6) 0.0018(6)
    C2 0.0360(8) 0.0434(8) 0.0335(7) 0.0063(6) 0.0185(6) 0.0021(6)
    C3 0.0376(8) 0.0474(8) 0.0382(7) 0.0049(7) 0.0191(7) -0.0008(7)
    C4 0.0434(10) 0.0510(10) 0.0597(10) -0.0014(8) 0.0221(8) -0.0032(8)
    C5 0.0546(10) 0.0429(9) 0.0504(9) 0.0005(7) 0.0281(8) -0.0027(7)
    C6 0.0593(11) 0.0446(9) 0.0505(9) 0.0115(8) 0.0289(9) 0.0012(7)
    C7 0.0418(8) 0.0515(9) 0.0338(7) 0.0101(7) 0.0188(7) 0.0024(7)
    C8 0.0328(7) 0.0458(8) 0.0355(7) 0.0031(6) 0.0195(6) -0.0009(6)
    C9 0.0367(8) 0.0497(9) 0.0390(8) 0.0027(7) 0.0202(7) -0.0007(7)
    C10 0.0432(9) 0.0570(10) 0.0393(8) 0.0050(8) 0.0195(7) 0.0072(7)
    C11 0.0491(9) 0.0522(9) 0.0382(8) -0.0021(8) 0.0253(7) -0.0001(7)
    C12 0.0500(10) 0.0572(10) 0.0471(9) -0.0022(8) 0.0337(8) -0.0047(8)
    C13 0.0360(8) 0.0484(9) 0.0412(8) -0.0001(7) 0.0225(7) -0.0048(7)
    C14 0.0410(8) 0.0444(8) 0.0379(8) 0.0011(7) 0.0221(7) -0.0011(7)
    C15 0.0481(9) 0.0453(9) 0.0453(8) -0.0020(7) 0.0288(8) -0.0028(7)
    C16 0.0443(9) 0.0419(8) 0.0371(7) 0.0007(7) 0.0237(7) 0.0024(6)
    C17 0.0418(9) 0.0490(9) 0.0470(8) -0.0074(7) 0.0255(7) -0.0081(7)
    C18 0.0475(10) 0.0537(9) 0.0554(10) -0.0005(8) 0.0336(8) -0.0053(8)
    C19 0.0597(10) 0.0433(8) 0.0389(8) 0.0020(8) 0.0284(8) -0.0032(7)
    C20 0.0606(11) 0.0494(9) 0.0495(9) -0.0182(8) 0.0270(9) -0.0071(8)
    C21 0.0517(10) 0.0588(10) 0.0527(9) -0.0102(8) 0.0353(8) 0.0005(8)
    C22 0.0753(13) 0.0712(13) 0.0517(10) -0.0018(10) 0.0400(10) 0.0076(9)
    C23 0.0613(11) 0.0572(11) 0.0523(10) -0.0086(9) 0.0281(9) -0.0064(8)
    C24 0.0855(15) 0.0636(12) 0.0579(11) -0.0058(11) 0.0452(11) 0.0004(9)
    C25 0.0824(16) 0.0480(10) 0.0873(15) -0.0073(10) 0.0452(13) -0.0059(10)
_geom_special_details
;
All e.s.d.'s (except the e.s.d. in the dihedral angle between two l.s. planes)
are estimated using the full covariance matrix. The cell e.s.d.'s are taken
into account individually in the estimation of e.s.d.'s in distances, angles
and torsion angles; correlations between e.s.d.'s in cell parameters are only
used when they are defined by crystal symmetry. An approximate (isotropic)
treatment of cell e.s.d.'s is used for estimating e.s.d.'s involving l.s.
planes.
;
loop_
    _geom_bond_atom_site_label_1
    _geom_bond_atom_site_label_2
    _geom_bond_site_symmetry_1
    _geom_bond_site_symmetry_2
    _geom_bond_distance
    _geom_bond_publ_flag
    Cl1 C19 . . 1.746(2) no
    O1 C3 . . 1.288(2) no
    O2 C9 . . 1.283(3) no
    O3 C13 . . 1.2932(19) no
    O4 C7 . . 1.283(3) no
    C1 C2 . . 1.517(3) no
    C1 C8 . . 1.525(3) no
    C1 C14 . . 1.522(3) no
    C2 C3 . . 1.401(3) no
    C2 C7 . . 1.408(3) no
    C3 C4 . . 1.504(3) no
    C4 C5 . . 1.525(3) no
    C5 C6 . . 1.527(4) no
    C5 C24 . . 1.537(3) no
    C5 C25 . . 1.527(3) no
    C6 C7 . . 1.498(3) no
    C8 C9 . . 1.405(2) no
    C8 C13 . . 1.399(3) no
    C9 C10 . . 1.496(3) no
    C10 C11 . . 1.531(3) no
    C11 C12 . . 1.531(3) no
    C11 C22 . . 1.536(3) no
    C11 C23 . . 1.531(3) no
    C12 C13 . . 1.503(3) no
    C14 C15 . . 1.312(3) no
    C15 C16 . . 1.483(3) no
    C16 C17 . . 1.388(3) no
    C16 C21 . . 1.386(3) no
    C17 C18 . . 1.382(3) no
    C18 C19 . . 1.370(3) no
    C19 C20 . . 1.377(4) no
    C20 C21 . . 1.393(3) no
    O2 H2 . . 0.820 no
    O4 H4 . . 0.820 no
    C1 H1 . . 0.980 no
    C4 H4A . . 0.970 no
    C4 H4B . . 0.970 no
    C6 H6A . . 0.970 no
    C6 H6B . . 0.970 no
    C10 H10A . . 0.970 no
    C10 H10B . . 0.970 no
    C12 H12A . . 0.970 no
    C12 H12B . . 0.970 no
    C14 H14 . . 0.96(2) no
    C15 H15 . . 1.03(3) no
    C17 H17 . . 0.930 no
    C18 H18 . . 0.930 no
    C20 H20 . . 0.930 no
    C21 H21 . . 0.930 no
    C22 H22A . . 0.960 no
    C22 H22B . . 0.960 no
    C22 H22C . . 0.960 no
    C23 H23A . . 0.960 no
    C23 H23B . . 0.960 no
    C23 H23C . . 0.960 no
    C24 H24A . . 0.960 no
    C24 H24B . . 0.960 no
    C24 H24C . . 0.960 no
    C25 H25A . . 0.960 no
    C25 H25B . . 0.960 no
    C25 H25C . . 0.960 no
loop_
    _geom_contact_atom_site_label_1
    _geom_contact_atom_site_label_2
    _geom_contact_distance
    _geom_contact_site_symmetry_1
    _geom_contact_site_symmetry_2
    _geom_contact_publ_flag
    O1 O2 2.596(2) . . no
    O1 C1 2.9500(19) . . no
    O1 C7 3.600(2) . . no
    O1 C8 3.451(3) . . no
    O1 C9 3.337(3) . . no
    O1 C14 3.1254(18) . . no
    O1 C15 3.1072(18) . . no
    O2 C1 2.9268(17) . . no
    O2 C2 3.5406(19) . . no
    O2 C3 3.406(2) . . no
    O2 C13 3.589(3) . . no
    O2 C14 2.9486(17) . . no
    O3 O4 2.669(2) . . no
    O3 C1 2.859(3) . . no
    O3 C2 3.483(3) . . no
    O3 C7 3.399(3) . . no
    O4 C1 2.862(2) . . no
    O4 C3 3.584(3) . . no
    O4 C8 3.568(2) . . no
    O4 C13 3.468(2) . . no
    C2 C5 2.915(3) . . no
    C2 C9 3.442(3) . . no
    C2 C13 3.401(3) . . no
    C2 C15 2.995(3) . . no
    C2 C24 3.330(4) . . no
    C3 C6 2.857(3) . . no
    C3 C8 3.372(3) . . no
    C3 C14 3.155(2) . . no
    C3 C15 3.194(3) . . no
    C3 C24 3.125(3) . . no
    C4 C7 2.841(3) . . no
    C7 C8 3.452(3) . . no
    C7 C24 3.135(4) . . no
    C8 C11 2.923(3) . . no
    C8 C23 3.384(3) . . no
    C9 C12 2.859(4) . . no
    C9 C14 3.034(3) . . no
    C9 C23 3.167(3) . . no
    C10 C13 2.864(3) . . no
    C13 C23 3.142(3) . . no
    C14 C21 3.058(3) . . no
    C16 C19 2.777(3) . . no
    C17 C20 2.760(3) . . no
    C18 C21 2.759(4) . . no
    Cl1 C7 3.4881(18) . 4_565 no
    O1 C10 3.5567(17) . 3_666 no
    O1 C17 3.387(3) . 2_656 no
    O1 C18 3.562(3) . 2_656 no
    O2 C18 3.418(3) . 2_656 no
    O2 C25 3.452(3) . 1_565 no
    O3 C21 3.397(3) . 6_646 no
    O4 C14 3.407(3) . 6_646 no
    O4 C23 3.589(3) . 6_646 no
    C7 Cl1 3.4881(18) . 4_564 no
    C10 O1 3.5567(17) . 3_666 no
    C14 O4 3.407(3) . 6_656 no
    C17 O1 3.387(3) . 2_656 no
    C18 O1 3.562(3) . 2_656 no
    C18 O2 3.418(3) . 2_656 no
    C18 C25 3.544(3) . 2_666 no
    C21 O3 3.397(3) . 6_656 no
    C23 O4 3.589(3) . 6_656 no
    C25 O2 3.452(3) . 1_545 no
    C25 C18 3.544(3) . 2_646 no
    Cl1 H18 2.7805 . . no
    Cl1 H20 2.8122 . . no
    O1 H2 1.7810 . . no
    O1 H4A 2.7306 . . no
    O1 H4B 2.4584 . . no
    O1 H15 2.704(19) . . no
    O2 H10A 2.4728 . . no
    O2 H10B 2.6956 . . no
    O2 H14 3.076(16) . . no
    O3 H1 2.4318 . . no
    O3 H4 1.8652 . . no
    O3 H12A 2.7362 . . no
    O3 H12B 2.4712 . . no
    O4 H1 2.4024 . . no
    O4 H6A 2.4738 . . no
    O4 H6B 2.6942 . . no
    C1 H2 2.6080 . . no
    C1 H4 2.4692 . . no
    C1 H15 2.75(3) . . no
    C2 H2 2.9270 . . no
    C2 H4A 3.0110 . . no
    C2 H4B 3.2466 . . no
    C2 H4 2.3780 . . no
    C2 H6A 3.2378 . . no
    C2 H6B 3.0428 . . no
    C2 H14 3.411(19) . . no
    C2 H15 2.64(3) . . no
    C2 H24B 2.7872 . . no
    C3 H1 3.2857 . . no
    C3 H2 2.6198 . . no
    C3 H6B 3.2414 . . no
    C3 H15 2.59(3) . . no
    C3 H24A 3.4462 . . no
    C3 H24B 2.8090 . . no
    C4 H6A 3.2847 . . no
    C4 H6B 2.7049 . . no
    C4 H15 3.51(2) . . no
    C4 H24A 2.7083 . . no
    C4 H24B 2.7094 . . no
    C4 H24C 3.3471 . . no
    C4 H25A 2.6831 . . no
    C4 H25B 2.6826 . . no
    C4 H25C 3.3297 . . no
    C6 H4A 2.6888 . . no
    C6 H4B 3.2874 . . no
    C6 H4 3.0338 . . no
    C6 H24A 3.3360 . . no
    C6 H24B 2.6727 . . no
    C6 H24C 2.7078 . . no
    C6 H25A 2.6697 . . no
    C6 H25B 3.3338 . . no
    C6 H25C 2.7091 . . no
    C7 H1 2.4829 . . no
    C7 H4A 3.1881 . . no
    C7 H24B 2.8038 . . no
    C7 H24C 3.4905 . . no
    C8 H2 2.3998 . . no
    C8 H4 2.9370 . . no
    C8 H10A 3.2378 . . no
    C8 H10B 3.0358 . . no
    C8 H12A 3.0152 . . no
    C8 H12B 3.2493 . . no
    C8 H14 2.67(3) . . no
    C8 H23A 2.8629 . . no
    C9 H1 3.2747 . . no
    C9 H12A 3.2242 . . no
    C9 H14 3.04(2) . . no
    C9 H23A 2.8454 . . no
    C9 H23B 3.5311 . . no
    C10 H2 3.0054 . . no
    C10 H12A 2.7350 . . no
    C10 H12B 3.3071 . . no
    C10 H22A 3.3271 . . no
    C10 H22B 2.6797 . . no
    C10 H22C 2.6633 . . no
    C10 H23A 2.6830 . . no
    C10 H23B 2.7203 . . no
    C10 H23C 3.3442 . . no
    C12 H10A 3.3044 . . no
    C12 H10B 2.7462 . . no
    C12 H22A 2.7028 . . no
    C12 H22B 3.3414 . . no
    C12 H22C 2.6861 . . no
    C12 H23A 2.7048 . . no
    C12 H23B 3.3398 . . no
    C12 H23C 2.6821 . . no
    C13 H1 2.5025 . . no
    C13 H4 2.6894 . . no
    C13 H10B 3.2593 . . no
    C13 H23A 2.8373 . . no
    C13 H23C 3.4566 . . no
    C14 H2 2.7098 . . no
    C14 H21 2.8306 . . no
    C15 H1 2.9862 . . no
    C15 H2 3.2616 . . no
    C15 H17 2.6127 . . no
    C15 H21 2.6806 . . no
    C15 H24B 3.3767 . . no
    C16 H14 2.65(3) . . no
    C16 H18 3.2524 . . no
    C16 H20 3.2591 . . no
    C17 H15 2.66(3) . . no
    C17 H21 3.2194 . . no
    C18 H20 3.2304 . . no
    C19 H17 3.2119 . . no
    C19 H21 3.2230 . . no
    C20 H18 3.2300 . . no
    C21 H14 2.78(3) . . no
    C21 H15 3.36(2) . . no
    C21 H17 3.2185 . . no
    C22 H10A 2.7502 . . no
    C22 H10B 2.5576 . . no
    C22 H12A 2.5897 . . no
    C22 H12B 2.7693 . . no
    C22 H23A 3.3326 . . no
    C22 H23B 2.6584 . . no
    C22 H23C 2.6978 . . no
    C23 H10A 2.6139 . . no
    C23 H10B 3.3344 . . no
    C23 H12A 3.3328 . . no
    C23 H12B 2.6147 . . no
    C23 H22A 2.6798 . . no
    C23 H22B 2.6786 . . no
    C23 H22C 3.3321 . . no
    C24 H4A 3.3461 . . no
    C24 H4B 2.6497 . . no
    C24 H6A 2.6115 . . no
    C24 H6B 3.3310 . . no
    C24 H15 3.30(2) . . no
    C24 H25A 3.3237 . . no
    C24 H25B 2.6787 . . no
    C24 H25C 2.6497 . . no
    C25 H4A 2.6001 . . no
    C25 H4B 2.7312 . . no
    C25 H6A 2.7533 . . no
    C25 H6B 2.5914 . . no
    C25 H24A 2.6767 . . no
    C25 H24B 3.3219 . . no
    C25 H24C 2.6561 . . no
    H1 H2 3.5717 . . no
    H1 H4 1.9467 . . no
    H1 H14 2.4037 . . no
    H1 H15 3.2263 . . no
    H2 H10A 3.2527 . . no
    H2 H10B 3.2362 . . no
    H2 H14 3.0890 . . no
    H2 H15 3.4192 . . no
    H4A H6A 3.5860 . . no
    H4A H6B 2.5897 . . no
    H4A H24A 3.5430 . . no
    H4A H25A 2.4219 . . no
    H4A H25B 2.8373 . . no
    H4A H25C 3.4925 . . no
    H4B H6B 3.5940 . . no
    H4B H15 3.5270 . . no
    H4B H24A 2.4764 . . no
    H4B H24B 2.9061 . . no
    H4B H24C 3.5322 . . no
    H4B H25A 3.0352 . . no
    H4B H25B 2.5591 . . no
    H4B H25C 3.5902 . . no
    H4 H6A 3.2689 . . no
    H4 H6B 3.3024 . . no
    H6A H24A 3.5087 . . no
    H6A H24B 2.8271 . . no
    H6A H24C 2.4542 . . no
    H6A H25A 3.0355 . . no
    H6A H25C 2.6056 . . no
    H6B H24B 3.5883 . . no
    H6B H24C 3.5251 . . no
    H6B H25A 2.3928 . . no
    H6B H25B 3.4781 . . no
    H6B H25C 2.8506 . . no
    H10A H22B 2.5856 . . no
    H10A H22C 3.0503 . . no
    H10A H23A 2.8210 . . no
    H10A H23B 2.4624 . . no
    H10A H23C 3.5133 . . no
    H10B H12A 2.6583 . . no
    H10B H22A 3.4558 . . no
    H10B H22B 2.7868 . . no
    H10B H22C 2.3661 . . no
    H10B H23A 3.5987 . . no
    H10B H23B 3.5251 . . no
    H12A H22A 2.8250 . . no
    H12A H22B 3.4839 . . no
    H12A H22C 2.4046 . . no
    H12A H23C 3.5052 . . no
    H12B H22A 2.6114 . . no
    H12B H22C 3.0698 . . no
    H12B H23A 2.8708 . . no
    H12B H23B 3.5008 . . no
    H12B H23C 2.4241 . . no
    H14 H15 2.85(4) . . no
    H14 H21 2.3527 . . no
    H14 H23A 3.3554 . . no
    H15 H17 2.4558 . . no
    H15 H24A 3.4262 . . no
    H15 H24B 2.4753 . . no
    H17 H18 2.3063 . . no
    H20 H21 2.3224 . . no
    H22A H23A 3.5645 . . no
    H22A H23B 2.9224 . . no
    H22A H23C 2.5220 . . no
    H22B H23A 3.5451 . . no
    H22B H23B 2.4785 . . no
    H22B H23C 2.9787 . . no
    H22C H23B 3.5386 . . no
    H22C H23C 3.5689 . . no
    H24A H25A 3.5586 . . no
    H24A H25B 2.5096 . . no
    H24A H25C 2.9303 . . no
    H24B H25B 3.5566 . . no
    H24B H25C 3.5249 . . no
    H24C H25A 3.5295 . . no
    H24C H25B 2.9424 . . no
    H24C H25C 2.4564 . . no
    Cl1 H6B 3.0186 . 4_565 no
    Cl1 H22B 3.2133 . 4_575 no
    Cl1 H23B 3.0987 . 4_575 no
    Cl1 H25A 3.3630 . 2_666 no
    O1 H10B 2.6745 . 3_666 no
    O1 H17 2.6842 . 2_656 no
    O1 H18 3.0529 . 2_656 no
    O2 H18 2.5113 . 2_656 no
    O2 H25A 2.8705 . 1_565 no
    O2 H25C 3.1597 . 1_565 no
    O3 H6A 2.6688 . 6_656 no
    O3 H14 3.395(18) . 6_646 no
    O3 H20 3.5562 . 6_646 no
    O3 H21 2.6046 . 6_646 no
    O3 H24C 3.2782 . 6_656 no
    O4 H1 3.1608 . 6_646 no
    O4 H14 2.74(3) . 6_646 no
    O4 H21 3.5252 . 6_646 no
    O4 H23A 2.7257 . 6_646 no
    O4 H23B 3.5219 . 1_545 no
    C1 H23A 3.5318 . 6_646 no
    C1 H23C 3.5995 . 6_646 no
    C3 H10B 3.4852 . 3_666 no
    C4 H10B 3.5823 . 3_666 no
    C4 H24A 3.5584 . 2_656 no
    C6 H23B 3.4066 . 1_545 no
    C7 H23A 3.2924 . 6_646 no
    C12 H22A 3.4517 . 7_666 no
    C13 H6A 3.3361 . 6_656 no
    C14 H4 3.5679 . 6_656 no
    C14 H23C 3.4805 . 6_646 no
    C14 H25C 3.3828 . 1_565 no
    C15 H22C 3.3353 . 4_565 no
    C15 H23C 3.3798 . 6_646 no
    C15 H25C 3.5282 . 1_565 no
    C16 H12A 3.0750 . 4_565 no
    C16 H22C 3.2586 . 4_565 no
    C16 H25C 3.2630 . 1_565 no
    C17 H10B 3.3620 . 4_565 no
    C17 H12A 2.9514 . 4_565 no
    C17 H22C 3.0627 . 4_565 no
    C18 H2 3.3192 . 2_656 no
    C18 H10B 3.3305 . 4_565 no
    C18 H12A 2.9391 . 4_565 no
    C18 H25A 3.2196 . 2_666 no
    C18 H25B 3.1455 . 2_666 no
    C19 H12A 3.0146 . 4_565 no
    C19 H25A 3.5403 . 2_666 no
    C19 H25B 3.3584 . 2_666 no
    C20 H12A 3.1142 . 4_565 no
    C20 H20 3.4842 . 7_667 no
    C20 H24C 3.0203 . 1_565 no
    C21 H12A 3.1255 . 4_565 no
    C21 H20 3.4292 . 7_667 no
    C21 H24C 3.2186 . 1_565 no
    C21 H25C 3.3161 . 1_565 no
    C22 H12B 3.4859 . 7_666 no
    C22 H22A 3.2667 . 7_666 no
    C22 H23C 3.5905 . 7_666 no
    C22 H24A 3.5355 . 4_564 no
    C22 H24B 3.2308 . 4_564 no
    C23 H1 3.1526 . 6_656 no
    C23 H6B 3.3975 . 1_565 no
    C23 H22A 3.5874 . 7_666 no
    C24 H4B 3.5806 . 2_656 no
    C24 H22B 3.3070 . 4_565 no
    C24 H22C 3.4528 . 4_565 no
    C25 H18 3.2287 . 2_646 no
    H1 O4 3.1608 . 6_656 no
    H1 C23 3.1526 . 6_646 no
    H1 H6A 3.1070 . 6_656 no
    H1 H23A 2.6890 . 6_646 no
    H1 H23B 3.2230 . 6_646 no
    H1 H23C 3.0387 . 6_646 no
    H2 C18 3.3192 . 2_656 no
    H2 H10B 3.4272 . 3_666 no
    H2 H17 3.3905 . 2_656 no
    H2 H18 2.4809 . 2_656 no
    H2 H25A 3.4155 . 1_565 no
    H2 H25C 3.4842 . 1_565 no
    H4A H10A 3.0071 . 3_666 no
    H4A H10B 3.2823 . 3_666 no
    H4B C24 3.5806 . 2_656 no
    H4B H10B 3.3716 . 3_666 no
    H4B H22B 3.2691 . 3_666 no
    H4B H22C 3.3845 . 3_666 no
    H4B H24A 2.6583 . 2_656 no
    H4 C14 3.5679 . 6_646 no
    H4 H6A 3.3756 . 6_656 no
    H4 H14 2.7543 . 6_646 no
    H4 H21 3.1385 . 6_646 no
    H4 H23A 2.8328 . 6_646 no
    H6A O3 2.6688 . 6_646 no
    H6A C13 3.3361 . 6_646 no
    H6A H1 3.1070 . 6_646 no
    H6A H4 3.3756 . 6_646 no
    H6A H14 3.5791 . 1_545 no
    H6A H23A 3.3147 . 1_545 no
    H6A H23B 3.3524 . 1_545 no
    H6B Cl1 3.0186 . 4_564 no
    H6B C23 3.3975 . 1_545 no
    H6B H10A 3.0101 . 1_545 no
    H6B H23A 3.2557 . 1_545 no
    H6B H23B 2.7143 . 1_545 no
    H10A H4A 3.0071 . 3_666 no
    H10A H6B 3.0101 . 1_565 no
    H10A H25A 3.2595 . 1_565 no
    H10B O1 2.6745 . 3_666 no
    H10B C3 3.4852 . 3_666 no
    H10B C4 3.5823 . 3_666 no
    H10B C17 3.3620 . 4_564 no
    H10B C18 3.3305 . 4_564 no
    H10B H2 3.4272 . 3_666 no
    H10B H4A 3.2823 . 3_666 no
    H10B H4B 3.3716 . 3_666 no
    H10B H17 3.1744 . 4_564 no
    H10B H18 3.1355 . 4_564 no
    H12A C16 3.0750 . 4_564 no
    H12A C17 2.9514 . 4_564 no
    H12A C18 2.9391 . 4_564 no
    H12A C19 3.0146 . 4_564 no
    H12A C20 3.1142 . 4_564 no
    H12A C21 3.1255 . 4_564 no
    H12A H17 3.4273 . 4_564 no
    H12A H18 3.4190 . 4_564 no
    H12A H20 3.4853 . 6_646 no
    H12B C22 3.4859 . 7_666 no
    H12B H20 3.0569 . 6_646 no
    H12B H22A 2.6641 . 7_666 no
    H12B H22B 3.5275 . 7_666 no
    H12B H24B 3.2747 . 6_656 no
    H12B H24C 3.0340 . 6_656 no
    H14 O3 3.395(18) . 6_656 no
    H14 O4 2.74(3) . 6_656 no
    H14 H4 2.7543 . 6_656 no
    H14 H6A 3.5791 . 1_565 no
    H14 H25C 2.9474 . 1_565 no
    H15 H22C 2.8245 . 4_565 no
    H15 H23C 3.3563 . 6_646 no
    H17 O1 2.6842 . 2_656 no
    H17 H2 3.3905 . 2_656 no
    H17 H10B 3.1744 . 4_565 no
    H17 H12A 3.4273 . 4_565 no
    H17 H17 3.1033 . 2_656 no
    H17 H22C 2.8924 . 4_565 no
    H18 O1 3.0529 . 2_656 no
    H18 O2 2.5113 . 2_656 no
    H18 C25 3.2287 . 2_666 no
    H18 H2 2.4809 . 2_656 no
    H18 H10B 3.1355 . 4_565 no
    H18 H12A 3.4190 . 4_565 no
    H18 H25A 2.7464 . 2_666 no
    H18 H25B 3.0890 . 2_666 no
    H18 H25C 3.3419 . 2_666 no
    H20 O3 3.5562 . 6_656 no
    H20 C20 3.4842 . 7_667 no
    H20 C21 3.4292 . 7_667 no
    H20 H12A 3.4853 . 6_656 no
    H20 H12B 3.0569 . 6_656 no
    H20 H20 3.2364 . 7_667 no
    H20 H21 3.1193 . 7_667 no
    H20 H22B 3.2572 . 4_575 no
    H20 H24C 2.9433 . 1_565 no
    H21 O3 2.6046 . 6_656 no
    H21 O4 3.5252 . 6_656 no
    H21 H4 3.1385 . 6_656 no
    H21 H20 3.1193 . 7_667 no
    H21 H24C 3.2766 . 1_565 no
    H21 H25C 3.4292 . 1_565 no
    H22A C12 3.4517 . 7_666 no
    H22A C22 3.2667 . 7_666 no
    H22A C23 3.5874 . 7_666 no
    H22A H12B 2.6641 . 7_666 no
    H22A H22A 2.3851 . 7_666 no
    H22A H23C 2.8117 . 7_666 no
    H22A H24B 3.1369 . 4_564 no
    H22A H24C 3.5488 . 4_564 no
    H22B Cl1 3.2133 . 4_574 no
    H22B C24 3.3070 . 4_564 no
    H22B H4B 3.2691 . 3_666 no
    H22B H12B 3.5275 . 7_666 no
    H22B H20 3.2572 . 4_574 no
    H22B H24A 3.0483 . 4_564 no
    H22B H24B 3.1185 . 4_564 no
    H22B H24C 3.1990 . 4_564 no
    H22C C15 3.3353 . 4_564 no
    H22C C16 3.2586 . 4_564 no
    H22C C17 3.0627 . 4_564 no
    H22C C24 3.4528 . 4_564 no
    H22C H4B 3.3845 . 3_666 no
    H22C H15 2.8245 . 4_564 no
    H22C H17 2.8924 . 4_564 no
    H22C H23C 3.5301 . 7_666 no
    H22C H24A 3.2653 . 4_564 no
    H22C H24B 2.8963 . 4_564 no
    H23A O4 2.7257 . 6_656 no
    H23A C1 3.5318 . 6_656 no
    H23A C7 3.2924 . 6_656 no
    H23A H1 2.6890 . 6_656 no
    H23A H4 2.8328 . 6_656 no
    H23A H6A 3.3147 . 1_565 no
    H23A H6B 3.2557 . 1_565 no
    H23B Cl1 3.0987 . 4_574 no
    H23B O4 3.5219 . 1_565 no
    H23B C6 3.4066 . 1_565 no
    H23B H1 3.2230 . 6_656 no
    H23B H6A 3.3524 . 1_565 no
    H23B H6B 2.7143 . 1_565 no
    H23C C1 3.5995 . 6_656 no
    H23C C14 3.4805 . 6_656 no
    H23C C15 3.3798 . 6_656 no
    H23C C22 3.5905 . 7_666 no
    H23C H1 3.0387 . 6_656 no
    H23C H15 3.3563 . 6_656 no
    H23C H22A 2.8117 . 7_666 no
    H23C H22C 3.5301 . 7_666 no
    H23C H24B 3.1984 . 6_656 no
    H24A C4 3.5584 . 2_656 no
    H24A C22 3.5355 . 4_565 no
    H24A H4B 2.6583 . 2_656 no
    H24A H22B 3.0483 . 4_565 no
    H24A H22C 3.2653 . 4_565 no
    H24A H24A 3.0705 . 2_656 no
    H24A H25B 2.9152 . 2_656 no
    H24B C22 3.2308 . 4_565 no
    H24B H12B 3.2747 . 6_646 no
    H24B H22A 3.1369 . 4_565 no
    H24B H22B 3.1185 . 4_565 no
    H24B H22C 2.8963 . 4_565 no
    H24B H23C 3.1984 . 6_646 no
    H24C O3 3.2782 . 6_646 no
    H24C C20 3.0203 . 1_545 no
    H24C C21 3.2186 . 1_545 no
    H24C H12B 3.0340 . 6_646 no
    H24C H20 2.9433 . 1_545 no
    H24C H21 3.2766 . 1_545 no
    H24C H22A 3.5488 . 4_565 no
    H24C H22B 3.1990 . 4_565 no
    H25A Cl1 3.3630 . 2_646 no
    H25A O2 2.8705 . 1_545 no
    H25A C18 3.2196 . 2_646 no
    H25A C19 3.5403 . 2_646 no
    H25A H2 3.4155 . 1_545 no
    H25A H10A 3.2595 . 1_545 no
    H25A H18 2.7464 . 2_646 no
    H25B C18 3.1455 . 2_646 no
    H25B C19 3.3584 . 2_646 no
    H25B H18 3.0890 . 2_646 no
    H25B H24A 2.9152 . 2_656 no
    H25B H25B 2.9735 . 2_656 no
    H25C O2 3.1597 . 1_545 no
    H25C C14 3.3828 . 1_545 no
    H25C C15 3.5282 . 1_545 no
    H25C C16 3.2630 . 1_545 no
    H25C C21 3.3161 . 1_545 no
    H25C H2 3.4842 . 1_545 no
    H25C H14 2.9474 . 1_545 no
    H25C H18 3.3419 . 2_646 no
    H25C H21 3.4292 . 1_545 no
loop_
    _geom_angle_atom_site_label_1
    _geom_angle_atom_site_label_2
    _geom_angle_atom_site_label_3
    _geom_angle_site_symmetry_1
    _geom_angle_site_symmetry_2
    _geom_angle_site_symmetry_3
    _geom_angle
    _geom_angle_publ_flag
    C2 C1 C8 . . . 115.54(12) no
    C2 C1 C14 . . . 115.38(17) no
    C8 C1 C14 . . . 112.14(14) no
    C1 C2 C3 . . . 123.14(14) no
    C1 C2 C7 . . . 119.37(14) no
    C3 C2 C7 . . . 117.35(14) no
    O1 C3 C2 . . . 123.43(15) no
    O1 C3 C4 . . . 115.18(15) no
    C2 C3 C4 . . . 121.39(15) no
    C3 C4 C5 . . . 114.34(14) no
    C4 C5 C6 . . . 106.51(18) no
    C4 C5 C24 . . . 111.06(18) no
    C4 C5 C25 . . . 110.12(14) no
    C6 C5 C24 . . . 110.00(16) no
    C6 C5 C25 . . . 110.41(19) no
    C24 C5 C25 . . . 108.7(2) no
    C5 C6 C7 . . . 114.60(16) no
    O4 C7 C2 . . . 122.66(16) no
    O4 C7 C6 . . . 115.45(16) no
    C2 C7 C6 . . . 121.89(17) no
    C1 C8 C9 . . . 122.53(17) no
    C1 C8 C13 . . . 119.43(13) no
    C9 C8 C13 . . . 118.03(17) no
    O2 C9 C8 . . . 122.39(17) no
    O2 C9 C10 . . . 115.56(14) no
    C8 C9 C10 . . . 122.03(18) no
    C9 C10 C11 . . . 114.73(13) no
    C10 C11 C12 . . . 107.62(16) no
    C10 C11 C22 . . . 108.88(14) no
    C10 C11 C23 . . . 110.69(18) no
    C12 C11 C22 . . . 110.08(18) no
    C12 C11 C23 . . . 110.26(13) no
    C22 C11 C23 . . . 109.28(16) no
    C11 C12 C13 . . . 114.15(19) no
    O3 C13 C8 . . . 122.53(17) no
    O3 C13 C12 . . . 115.58(19) no
    C8 C13 C12 . . . 121.88(15) no
    C1 C14 C15 . . . 127.28(16) no
    C14 C15 C16 . . . 125.79(16) no
    C15 C16 C17 . . . 119.23(14) no
    C15 C16 C21 . . . 122.77(19) no
    C17 C16 C21 . . . 117.99(18) no
    C16 C17 C18 . . . 121.37(16) no
    C17 C18 C19 . . . 119.4(3) no
    Cl1 C19 C18 . . . 118.95(19) no
    Cl1 C19 C20 . . . 119.95(13) no
    C18 C19 C20 . . . 121.10(19) no
    C19 C20 C21 . . . 118.92(16) no
    C16 C21 C20 . . . 121.2(2) no
    C9 O2 H2 . . . 109.471 no
    C7 O4 H4 . . . 109.468 no
    C2 C1 H1 . . . 103.982 no
    C8 C1 H1 . . . 104.004 no
    C14 C1 H1 . . . 103.975 no
    C3 C4 H4A . . . 108.685 no
    C3 C4 H4B . . . 108.669 no
    C5 C4 H4A . . . 108.673 no
    C5 C4 H4B . . . 108.662 no
    H4A C4 H4B . . . 107.607 no
    C5 C6 H6A . . . 108.612 no
    C5 C6 H6B . . . 108.599 no
    C7 C6 H6A . . . 108.615 no
    C7 C6 H6B . . . 108.621 no
    H6A C6 H6B . . . 107.574 no
    C9 C10 H10A . . . 108.598 no
    C9 C10 H10B . . . 108.584 no
    C11 C10 H10A . . . 108.574 no
    C11 C10 H10B . . . 108.582 no
    H10A C10 H10B . . . 107.551 no
    C11 C12 H12A . . . 108.724 no
    C11 C12 H12B . . . 108.715 no
    C13 C12 H12A . . . 108.717 no
    C13 C12 H12B . . . 108.714 no
    H12A C12 H12B . . . 107.633 no
    C1 C14 H14 . . . 114.8(17) no
    C15 C14 H14 . . . 117.5(16) no
    C14 C15 H15 . . . 118.8(16) no
    C16 C15 H15 . . . 115.4(16) no
    C16 C17 H17 . . . 119.307 no
    C18 C17 H17 . . . 119.318 no
    C17 C18 H18 . . . 120.298 no
    C19 C18 H18 . . . 120.306 no
    C19 C20 H20 . . . 120.532 no
    C21 C20 H20 . . . 120.546 no
    C16 C21 H21 . . . 119.403 no
    C20 C21 H21 . . . 119.393 no
    C11 C22 H22A . . . 109.471 no
    C11 C22 H22B . . . 109.480 no
    C11 C22 H22C . . . 109.472 no
    H22A C22 H22B . . . 109.466 no
    H22A C22 H22C . . . 109.470 no
    H22B C22 H22C . . . 109.468 no
    C11 C23 H23A . . . 109.477 no
    C11 C23 H23B . . . 109.479 no
    C11 C23 H23C . . . 109.464 no
    H23A C23 H23B . . . 109.479 no
    H23A C23 H23C . . . 109.466 no
    H23B C23 H23C . . . 109.462 no
    C5 C24 H24A . . . 109.461 no
    C5 C24 H24B . . . 109.474 no
    C5 C24 H24C . . . 109.468 no
    H24A C24 H24B . . . 109.465 no
    H24A C24 H24C . . . 109.480 no
    H24B C24 H24C . . . 109.479 no
    C5 C25 H25A . . . 109.468 no
    C5 C25 H25B . . . 109.474 no
    C5 C25 H25C . . . 109.469 no
    H25A C25 H25B . . . 109.471 no
    H25A C25 H25C . . . 109.476 no
    H25B C25 H25C . . . 109.469 no
loop_
    _geom_torsion_atom_site_label_1
    _geom_torsion_atom_site_label_2
    _geom_torsion_atom_site_label_3
    _geom_torsion_atom_site_label_4
    _geom_torsion_site_symmetry_1
    _geom_torsion_site_symmetry_2
    _geom_torsion_site_symmetry_3
    _geom_torsion_site_symmetry_4
    _geom_torsion
    _geom_torsion_publ_flag
    C2 C1 C8 C9 . . . . 89.25(18) no
    C2 C1 C8 C13 . . . . -89.82(15) no
    C8 C1 C2 C3 . . . . -80.3(2) no
    C8 C1 C2 C7 . . . . 95.27(15) no
    C2 C1 C14 C15 . . . . 11.56(18) no
    C14 C1 C2 C3 . . . . 53.27(18) no
    C14 C1 C2 C7 . . . . -131.20(14) no
    C8 C1 C14 C15 . . . . 146.64(12) no
    C14 C1 C8 C9 . . . . -45.75(17) no
    C14 C1 C8 C13 . . . . 135.18(13) no
    C1 C2 C3 O1 . . . . 7.1(3) no
    C1 C2 C3 C4 . . . . -173.35(14) no
    C1 C2 C7 O4 . . . . -9.8(3) no
    C1 C2 C7 C6 . . . . 171.04(13) no
    C3 C2 C7 O4 . . . . 165.96(15) no
    C3 C2 C7 C6 . . . . -13.2(3) no
    C7 C2 C3 O1 . . . . -168.47(15) no
    C7 C2 C3 C4 . . . . 11.0(3) no
    O1 C3 C4 C5 . . . . -157.25(16) no
    C2 C3 C4 C5 . . . . 23.2(3) no
    C3 C4 C5 C6 . . . . -51.3(3) no
    C3 C4 C5 C24 . . . . 68.4(3) no
    C3 C4 C5 C25 . . . . -171.05(17) no
    C4 C5 C6 C7 . . . . 49.33(17) no
    C24 C5 C6 C7 . . . . -71.11(17) no
    C25 C5 C6 C7 . . . . 168.87(14) no
    C5 C6 C7 O4 . . . . 161.70(13) no
    C5 C6 C7 C2 . . . . -19.1(2) no
    C1 C8 C9 O2 . . . . -10.5(2) no
    C1 C8 C9 C10 . . . . 170.94(11) no
    C1 C8 C13 O3 . . . . 8.4(2) no
    C1 C8 C13 C12 . . . . -172.70(11) no
    C9 C8 C13 O3 . . . . -170.70(12) no
    C9 C8 C13 C12 . . . . 8.2(2) no
    C13 C8 C9 O2 . . . . 168.60(13) no
    C13 C8 C9 C10 . . . . -10.0(2) no
    O2 C9 C10 C11 . . . . 161.45(13) no
    C8 C9 C10 C11 . . . . -19.9(2) no
    C9 C10 C11 C12 . . . . 47.70(18) no
    C9 C10 C11 C22 . . . . 167.00(13) no
    C9 C10 C11 C23 . . . . -72.86(17) no
    C10 C11 C12 C13 . . . . -49.17(15) no
    C22 C11 C12 C13 . . . . -167.69(13) no
    C23 C11 C12 C13 . . . . 71.7(2) no
    C11 C12 C13 O3 . . . . -157.80(12) no
    C11 C12 C13 C8 . . . . 23.23(19) no
    C1 C14 C15 C16 . . . . 174.60(11) no
    C14 C15 C16 C17 . . . . 151.19(14) no
    C14 C15 C16 C21 . . . . -30.2(2) no
    C15 C16 C17 C18 . . . . -179.88(12) no
    C15 C16 C21 C20 . . . . 180.00(13) no
    C17 C16 C21 C20 . . . . -1.4(3) no
    C21 C16 C17 C18 . . . . 1.5(2) no
    C16 C17 C18 C19 . . . . -0.8(3) no
    C17 C18 C19 Cl1 . . . . -179.51(12) no
    C17 C18 C19 C20 . . . .  0.0(3) no
    Cl1 C19 C20 C21 . . . . 179.56(10) no
    C18 C19 C20 C21 . . . . 0.1(3) no
    C19 C20 C21 C16 . . . . 0.7(3) no
loop_
    _geom_hbond_atom_site_label_D
    _geom_hbond_atom_site_label_H
    _geom_hbond_atom_site_label_A
    _geom_hbond_site_symmetry_D
    _geom_hbond_site_symmetry_H
    _geom_hbond_site_symmetry_A
    _geom_hbond_distance_DH
    _geom_hbond_distance_HA
    _geom_hbond_distance_DA
    _geom_hbond_angle_DHA
    _geom_hbond_publ_flag
    O2 H2 O1 . . . 0.820 1.781 2.596(2) 172.6 yes
    O4 H4 O3 . . . 0.820 1.865 2.669(2) 166.4 yes
    C18 H18 O2 . . 2_656 0.930 2.511 3.418(3) 165.00 yes
    C21 H21 O3 . . 6_656 0.930 2.605 3.397(3) 143.00 yes
_iucr_refine_instructions_details
;
TITL 1213C
CELL  0.71075 25.87813 9.78196 20.99036 90.000 121.292 90.000
ZERR  8 0.00155 0.00057 0.00111 0.000 0.002 0.000
LATT 7
SYMM    -X,    +Y, .50-Z
SFAC C H CL O
UNIT 200 232 8 32
SHEL 99999.000000 0.000000
L.S. 10
FMAP 2
PLAN -15
WPDB -2
HTAB
BOND $H
CONF
LIST 4
TEMP 23.0
ACTA
SIZE 0.200 0.200 0.200
WGHT    0.071600    1.304500
FVAR       0.37159
CL1   3    0.107353    0.369645    0.007378    11.00000    0.11430    0.07192 =
         0.06699   -0.02386    0.05620   -0.00224
O1    4    0.030571   -0.114178   -0.361580    11.00000    0.03437    0.05104 =
         0.06079    0.00332    0.02196    0.00953
O2    4    0.061688    0.108239   -0.400643    11.00000    0.04449    0.05945 =
         0.06837    0.01611    0.03713    0.01602
AFIX 147
H2    2    0.054819    0.035268   -0.387228    11.00000   -1.20000
AFIX   0
O3    4    0.237611   -0.117090   -0.355339    11.00000    0.04111    0.06102 =
         0.06346    0.00613    0.03235    0.01445
O4    4    0.214736   -0.327331   -0.292590    11.00000    0.04409    0.05922 =
         0.06180    0.01122    0.03008    0.01846
AFIX 147
H4    2    0.220908   -0.254908   -0.307205    11.00000   -1.20000
AFIX   0
C1    1    0.161255   -0.068945   -0.296626    11.00000    0.03181    0.04735 =
         0.03376    0.00179    0.01750    0.00655
AFIX  13
H1    2    0.204225   -0.092999   -0.266910    11.00000   -1.20000
AFIX   0
C2    1    0.128976   -0.205329   -0.312021    11.00000    0.03600    0.04342 =
         0.03354    0.00212    0.01854    0.00635
C3    1    0.066905   -0.217107   -0.339721    11.00000    0.03757    0.04741 =
         0.03821   -0.00084    0.01906    0.00485
C4    1    0.037910   -0.353830   -0.346446    11.00000    0.04336    0.05105 =
         0.05966   -0.00320    0.02206   -0.00144
AFIX  23
H4A   2    0.019461   -0.385208   -0.397553    11.00000   -1.20000
H4B   2    0.005896   -0.342416   -0.335805    11.00000   -1.20000
AFIX   0
C5    1    0.081344   -0.463678   -0.294856    11.00000    0.05462    0.04286 =
         0.05041   -0.00268    0.02811    0.00046
C6    1    0.134736   -0.464670   -0.306761    11.00000    0.05927    0.04459 =
         0.05055    0.00122    0.02889    0.01149
AFIX  23
H6A   2    0.166169   -0.522871   -0.269219    11.00000   -1.20000
H6B   2    0.121630   -0.504848   -0.355082    11.00000   -1.20000
AFIX   0
C7    1    0.161252   -0.326742   -0.303225    11.00000    0.04183    0.05145 =
         0.03376    0.00242    0.01878    0.01012
C8    1    0.154974    0.003679   -0.364599    11.00000    0.03278    0.04583 =
         0.03546   -0.00089    0.01947    0.00310
C9    1    0.107552    0.094917   -0.408167    11.00000    0.03673    0.04966 =
         0.03901   -0.00074    0.02015    0.00270
C10   1    0.106610    0.180812   -0.467754    11.00000    0.04321    0.05696 =
         0.03931    0.00723    0.01949    0.00505
AFIX  23
H10A  2    0.090675    0.270262   -0.467186    11.00000   -1.20000
H10B  2    0.079094    0.139455   -0.515766    11.00000   -1.20000
AFIX   0
C11   1    0.168235    0.199411   -0.460370    11.00000    0.04906    0.05225 =
         0.03825   -0.00014    0.02531   -0.00208
C12   1    0.197802    0.058250   -0.446398    11.00000    0.04996    0.05723 =
         0.04714   -0.00468    0.03368   -0.00216
AFIX  23
H12A  2    0.176961    0.005915   -0.492280    11.00000   -1.20000
H12B  2    0.239392    0.069691   -0.433452    11.00000   -1.20000
AFIX   0
C13   1    0.197219   -0.021974   -0.385686    11.00000    0.03600    0.04843 =
         0.04118   -0.00478    0.02252   -0.00008
C14   1    0.152129    0.027921   -0.246533    11.00000    0.04104    0.04439 =
         0.03785   -0.00113    0.02214    0.00114
C15   1    0.127937   -0.000769   -0.206515    11.00000    0.04810    0.04529 =
         0.04534   -0.00284    0.02877   -0.00203
C16   1    0.124353    0.093112   -0.153480    11.00000    0.04432    0.04189 =
         0.03706    0.00245    0.02365    0.00070
C17   1    0.077090    0.078974   -0.140699    11.00000    0.04180    0.04900 =
         0.04696   -0.00814    0.02552   -0.00739
AFIX  43
H17   2    0.048437    0.010772   -0.165499    11.00000   -1.20000
AFIX   0
C18   1    0.071736    0.164111   -0.091909    11.00000    0.04753    0.05368 =
         0.05536   -0.00532    0.03361   -0.00049
AFIX  43
H18   2    0.039534    0.153983   -0.084426    11.00000   -1.20000
AFIX   0
C19   1    0.114308    0.263602   -0.054651    11.00000    0.05972    0.04329 =
         0.03891   -0.00315    0.02837    0.00203
C20   1    0.162279    0.280060   -0.065017    11.00000    0.06059    0.04936 =
         0.04950   -0.00714    0.02698   -0.01824
AFIX  43
H20   2    0.190998    0.347787   -0.039454    11.00000   -1.20000
AFIX   0
C21   1    0.167107    0.193603   -0.114428    11.00000    0.05171    0.05882 =
         0.05267    0.00053    0.03535   -0.01023
AFIX  43
H21   2    0.199621    0.203518   -0.121327    11.00000   -1.20000
AFIX   0
C22   1    0.158588    0.259689   -0.533362    11.00000    0.07528    0.07117 =
         0.05167    0.00755    0.03998   -0.00179
AFIX  33
H22A  2    0.196969    0.270078   -0.529600    11.00000   -1.20000
H22B  2    0.139317    0.347299   -0.542148    11.00000   -1.20000
H22C  2    0.133448    0.199359   -0.573951    11.00000   -1.20000
AFIX   0
C23   1    0.208273    0.296081   -0.395832    11.00000    0.06127    0.05716 =
         0.05229   -0.00636    0.02808   -0.00864
AFIX  33
H23A  2    0.212839    0.260814   -0.350500    11.00000   -1.20000
H23B  2    0.189808    0.384818   -0.405864    11.00000   -1.20000
H23C  2    0.247273    0.303218   -0.390671    11.00000   -1.20000
AFIX   0
C24   1    0.103437   -0.431592   -0.212942    11.00000    0.08552    0.06356 =
         0.05794    0.00039    0.04523   -0.00577
AFIX  33
H24A  2    0.069416   -0.427353   -0.206386    11.00000   -1.20000
H24B  2    0.124094   -0.345274   -0.199598    11.00000   -1.20000
H24C  2    0.130606   -0.502099   -0.181658    11.00000   -1.20000
AFIX   0
C25   1    0.050023   -0.602783   -0.314520    11.00000    0.08242    0.04802 =
         0.08728   -0.00587    0.04520   -0.00730
AFIX  33
H25A  2    0.037223   -0.625313   -0.365138    11.00000   -1.20000
H25B  2    0.015452   -0.599351   -0.309040    11.00000   -1.20000
H25C  2    0.077700   -0.671145   -0.281745    11.00000   -1.20000
AFIX   0
H14   2    0.170519    0.115889   -0.239741    11.00000    0.05661
H15   2    0.108174   -0.094872   -0.212724    11.00000    0.06001
HKLF 4
REM  1213C
REM R1 =  0.0447 for   3926 Fo > 4sig(Fo)  and  0.0590 for all   5175 data
REM    281 parameters refined using      0 restraints
END
;
