# Supplementary material for: (E)-2,2′-[3-(4-Chloro­phen­yl)prop-2-ene-1,1-di­yl]bis­(3-hy­droxy-5,5-di­methyl­cyclo­hex-2-en-1-one)
Source: Acta Crystallogr Sect E Struct Rep Online. 2013 Jul 27;69(Pt 8):o1347. doi: 10.1107/S1600536813020357 (PMC3793826; doi:10.1107/S1600536813020357)
Supplement: Supplementary file 2 [file e-69-o1347-Isup2.hkl]

# 
# h,k,l, Fc-squared, Fo-squared, sigma(Fo-squared) and status flag 
# 
data_I
_shelx_title ' 1213C' 
_shelx_refln_list_code          4 
_shelx_F_calc_maximum      450.00 
_exptl_crystal_F_000      1824.00 
_reflns_d_resolution_high  0.7705 
 
loop_ 
 _symmetry_equiv_pos_as_xyz 
 'x, y, z' 
 '-x, y, -z+1/2' 
 'x+1/2, y+1/2, z' 
 '-x+1/2, y+1/2, -z+1/2' 
 '-x, -y, -z' 
 'x, -y, z-1/2' 
 '-x+1/2, -y+1/2, -z' 
 'x+1/2, -y+1/2, z-1/2' 
 
_cell_length_a    25.8781 
_cell_length_b     9.7820 
_cell_length_c    20.9904 
_cell_angle_alpha  90.000 
_cell_angle_beta  121.292 
_cell_angle_gamma  90.000 
 
_shelx_F_squared_multiplier     1.000 
 
loop_ 
 _refln_index_h 
 _refln_index_k 
 _refln_index_l 
 _refln_F_squared_calc 
 _refln_F_squared_meas 
 _refln_F_squared_sigma 
 _refln_observed_status 
   4   0   0   202501.69   191165.16   5074.65 o 
   6   0   0      776.22      658.25     16.67 o 
   8   0   0      730.21      674.45     23.81 o 
  10   0   0     1564.45     1903.11     31.92 o 
  12   0   0     1086.33      855.05     25.79 o 
  14   0   0      182.30      192.75     18.10 o 
  16   0   0      899.55     1029.64     31.33 o 
  18   0   0     1674.35     1803.25     66.41 o 
  20   0   0       31.48        8.23     13.28 o 
  22   0   0     4421.27     4351.34    104.89 o 
  24   0   0      303.69      293.81     50.55 o 
  26   0   0      334.96      254.35     38.74 o 
  28   0   0       32.62        8.68     29.52 o 
   3   1   0    20171.07    20862.04    448.27 o 
   5   1   0     7962.02     8505.17     86.83 o 
   7   1   0       26.31      100.47     14.33 o 
   9   1   0     8408.76     8422.30    131.06 o 
  11   1   0      801.16      840.89     17.39 o 
  13   1   0      919.45      854.77     21.65 o 
  15   1   0      218.22      224.58     17.04 o 
  17   1   0      143.35      166.02     14.50 o 
  19   1   0      183.47      210.87     20.18 o 
  21   1   0      109.66      123.67     14.26 o 
  23   1   0     1420.21     1429.83     42.67 o 
  25   1   0      440.63      499.03     23.73 o 
  27   1   0       20.22       29.70     16.06 o 
   0   2   0        8.04       14.73      4.03 o 
   2   2   0     3008.01     2693.43     24.13 o 
   4   2   0     1808.08     1743.49     19.02 o 
   6   2   0      131.67       95.37      7.65 o 
   8   2   0      496.71      456.01     11.26 o 
  10   2   0      147.73      123.83      7.40 o 
  12   2   0      265.44      257.23     12.47 o 
  14   2   0      133.63      150.10     11.71 o 
  16   2   0      282.52      271.84     16.93 o 
  18   2   0     2956.36     2909.56     50.45 o 
  20   2   0      720.80      738.63     24.02 o 
  22   2   0      104.68      100.78     19.42 o 
  24   2   0       37.03       15.78     11.29 o 
  26   2   0      238.54      299.93     56.18 o 
  28   2   0      151.98      202.99     21.85 o 
   1   3   0      674.44      627.96      8.65 o 
   3   3   0    17252.39    18230.12    191.10 o 
   5   3   0    12995.16    14178.45    132.99 o 
   7   3   0      654.98      764.88     12.40 o 
   9   3   0      994.84      811.07     16.04 o 
  11   3   0      345.84      369.82     14.64 o 
  13   3   0      875.36      953.10     20.32 o 
  15   3   0       50.70       51.63     10.25 o 
  17   3   0     2144.73     2127.73     36.36 o 
  19   3   0     3343.36     3345.84     52.66 o 
  21   3   0       71.24       50.85     12.45 o 
  23   3   0        6.74        4.14      9.63 o 
  25   3   0      285.43      329.31     22.93 o 
  27   3   0        5.78       -2.40     11.73 o 
   0   4   0     7741.52     7373.76     81.52 o 
   2   4   0    17649.95    18995.47    314.49 o 
   4   4   0     8628.57    10216.01    105.24 o 
   6   4   0    19130.84    20131.83    235.20 o 
   8   4   0      101.98      118.10      6.01 o 
  10   4   0      467.10      432.49     11.24 o 
  12   4   0      684.66      719.58     18.71 o 
  14   4   0     3685.17     3519.17     49.78 o 
  16   4   0       19.83       45.16     13.71 o 
  18   4   0       65.61       76.07     13.67 o 
  20   4   0       16.46        5.53      9.45 o 
  22   4   0        0.10       -0.02      7.93 o 
  24   4   0      132.05      156.02     32.68 o 
  26   4   0        1.43        5.92     11.43 o 
   1   5   0       92.55       75.62      5.04 o 
   3   5   0      691.73      830.77     10.41 o 
   5   5   0     2015.73     1713.39     19.71 o 
   7   5   0     2632.72     2963.81     33.20 o 
   9   5   0      608.93      630.30     14.23 o 
  11   5   0      719.81      592.11     16.18 o 
  13   5   0      338.01      331.03     22.44 o 
  15   5   0      106.85       89.33     11.73 o 
  17   5   0       35.19       36.69     10.18 o 
  19   5   0       74.68       95.91     14.29 o 
  21   5   0      136.82      175.58     16.53 o 
  23   5   0        2.72       -2.49     10.08 o 
  25   5   0       17.01        7.34     12.51 o 
   0   6   0       33.26       31.13      8.06 o 
   2   6   0     1369.49     1426.16     22.23 o 
   4   6   0       42.33       22.70      4.02 o 
   6   6   0     1457.72     1511.79     19.72 o 
   8   6   0        0.39        3.72      4.91 o 
  10   6   0        9.83        9.39      6.67 o 
  12   6   0       32.23       58.94      7.98 o 
  14   6   0      605.92      612.70     13.48 o 
  16   6   0      310.82      289.53     13.82 o 
  18   6   0       48.37       61.70     11.47 o 
  20   6   0        0.26       -2.10      8.79 o 
  22   6   0       11.14        2.73     10.66 o 
  24   6   0       13.31       26.07     15.80 o 
   1   7   0     1118.33     1160.68     18.18 o 
   3   7   0       55.58       48.83      5.22 o 
   5   7   0      846.83      873.18     15.01 o 
   7   7   0       12.17       15.22      6.08 o 
   9   7   0        2.83        9.51      5.76 o 
  11   7   0      123.62      143.08     10.71 o 
  13   7   0      398.62      398.40     16.23 o 
  15   7   0        0.32        2.98      7.47 o 
  17   7   0      119.89      137.56     13.61 o 
  19   7   0        3.82       10.38      6.84 o 
  21   7   0       73.73       90.15     14.46 o 
  23   7   0       57.26       37.74     10.99 o 
   0   8   0      388.58      366.68     15.96 o 
   2   8   0      868.32      813.89     17.47 o 
   4   8   0        0.26        2.56      4.13 o 
   6   8   0      260.86      199.43      9.11 o 
   8   8   0      780.69      911.27     19.93 o 
  10   8   0      126.50      173.75      8.86 o 
  12   8   0      393.03      390.28     18.14 o 
  14   8   0      312.42      310.76     11.93 o 
  16   8   0       66.26       74.53      8.88 o 
  18   8   0       27.92       27.39      9.56 o 
  20   8   0        7.97        1.44      6.64 o 
  22   8   0        0.09        3.39      9.57 o 
   1   9   0      373.20      346.20     15.36 o 
   3   9   0        1.48       -6.73      6.73 o 
   5   9   0        4.12        3.74      5.83 o 
   7   9   0       29.47       30.31      7.52 o 
   9   9   0        0.88       -0.47      5.51 o 
  11   9   0      675.22      557.71     20.23 o 
  13   9   0       23.54       20.55      8.50 o 
  15   9   0       33.80       36.67      9.31 o 
  17   9   0        1.00        1.95      8.29 o 
  19   9   0       88.71       68.52     15.00 o 
   0  10   0      759.86      771.43     23.91 o 
   2  10   0        5.32        1.39      4.88 o 
   4  10   0       53.51       65.91     10.37 o 
   6  10   0       19.33       19.69      8.80 o 
   8  10   0       29.32       31.65      6.58 o 
  10  10   0      240.90      205.56     10.22 o 
  12  10   0       41.95       30.88      8.48 o 
  14  10   0        1.16        6.05      7.81 o 
  16  10   0       64.98       66.09     13.87 o 
   1  11   0      884.89      867.63     19.71 o 
   3  11   0      406.90      388.97     12.19 o 
   5  11   0      777.00      826.88     19.73 o 
   7  11   0      210.38      224.12     14.00 o 
   9  11   0       56.89       49.72     12.68 o 
  11  11   0        2.04        5.50      6.30 o 
  13  11   0       62.71       76.02     16.55 o 
   0  12   0       23.62       37.59     13.16 o 
   2  12   0        0.01       -6.58     10.11 o 
   4  12   0       12.36        8.40      8.66 o 
   6  12   0        1.14        7.78      8.63 o 
   8  12   0        0.18       15.37      9.55 o 
 -29   1   1       29.19       33.67     17.81 o 
 -27   1   1       49.15       36.55     14.32 o 
 -25   1   1       85.88       73.63     15.40 o 
 -23   1   1      540.17      510.57     22.62 o 
 -21   1   1      260.12      273.55     16.07 o 
 -19   1   1      759.06      672.24     22.56 o 
 -17   1   1      578.24      505.56     24.75 o 
 -15   1   1      265.89      298.90     13.35 o 
 -13   1   1       62.77       35.05      7.44 o 
 -11   1   1     6412.37     6846.99     78.54 o 
  -9   1   1        8.58       -2.11      4.16 o 
  -7   1   1     4593.00     5023.88     49.91 o 
  -5   1   1      741.58      716.80     14.76 o 
  -3   1   1    15313.11    14723.34    426.37 o 
   3   1   1    10303.35    11180.80    108.34 o 
   5   1   1     3842.33     3850.82     39.93 o 
   7   1   1      674.20      661.20     11.90 o 
   9   1   1     6802.35     7150.79     76.09 o 
  11   1   1     1491.00     1716.71     30.98 o 
  13   1   1      797.23      761.27     19.35 o 
  15   1   1      466.14      381.94     15.25 o 
  17   1   1      103.78      141.73     13.59 o 
  19   1   1        1.40       -3.13     11.01 o 
  21   1   1      326.45      265.89     20.79 o 
  23   1   1      131.35      121.79     15.66 o 
  25   1   1        6.62       14.11     14.52 o 
  27   1   1        4.28       -8.70     13.94 o 
 -28   2   1       52.90       60.26     15.25 o 
 -26   2   1      104.13      130.95     16.98 o 
 -24   2   1        2.03        9.19     13.75 o 
 -22   2   1      808.02      888.20     26.10 o 
 -20   2   1     1317.06     1281.82     29.32 o 
 -18   2   1     2680.20     2701.17     44.43 o 
 -16   2   1     1392.50     1309.80     24.53 o 
 -14   2   1     2935.02     2883.73     42.38 o 
 -12   2   1     3614.84     3564.68     40.17 o 
 -10   2   1     1613.08     1850.29     23.08 o 
  -8   2   1     1449.83     1178.61     15.33 o 
  -6   2   1     6181.98     6616.50     63.83 o 
  -4   2   1    29451.94    31219.10    357.21 o 
  -2   2   1    10677.06    10792.76    105.46 o 
   0   2   1    18186.16    17267.29    205.18 o 
   2   2   1    22362.24    22476.89    340.61 o 
   4   2   1     9879.66    11172.66    160.82 o 
   6   2   1    15161.79    15680.41    201.55 o 
   8   2   1     8339.37     8348.37     87.95 o 
  10   2   1     1484.68     1511.91     22.47 o 
  12   2   1     3340.68     3587.67     45.10 o 
  14   2   1      192.61      184.00     14.74 o 
  16   2   1     1628.37     1652.18     35.31 o 
  18   2   1       46.29       55.73     13.07 o 
  20   2   1      597.94      590.05     26.15 o 
  22   2   1      192.19      216.90     16.47 o 
  24   2   1      108.88      121.40     16.74 o 
  26   2   1       51.33       55.33     20.43 o 
 -27   3   1       63.94       29.63     13.09 o 
 -25   3   1       90.47       85.27     28.28 o 
 -23   3   1      128.48      125.96     19.12 o 
 -21   3   1      617.54      619.69     27.21 o 
 -19   3   1      168.25      158.20     15.43 o 
 -17   3   1      626.09      601.00     22.96 o 
 -15   3   1     6851.15     6734.13     98.24 o 
 -13   3   1     1513.29     1444.40     25.08 o 
 -11   3   1        0.28       -0.08      5.36 o 
  -9   3   1        0.10       24.97      6.46 o 
  -7   3   1     2913.65     2506.27     27.85 o 
  -5   3   1     4558.40     4778.00     51.41 o 
  -3   3   1      628.69      526.29      6.52 o 
  -1   3   1     3897.86     3793.25     34.04 o 
   1   3   1      908.72      976.59      9.24 o 
   3   3   1     1610.97     1506.04     21.26 o 
   5   3   1     1881.77     2197.99     25.23 o 
   7   3   1        0.38        6.44      5.62 o 
   9   3   1     3401.57     3307.73     53.99 o 
  11   3   1     1177.68      950.88     18.38 o 
  13   3   1      827.84      871.45     23.12 o 
  15   3   1      912.36      938.14     23.62 o 
  17   3   1      631.84      677.86     27.17 o 
  19   3   1      246.44      260.94     20.71 o 
  21   3   1      140.51      120.28     14.75 o 
  23   3   1      142.24      137.50     16.24 o 
  25   3   1      114.57      125.05     17.83 o 
  27   3   1        1.28       14.65     21.38 o 
 -26   4   1       11.89        8.19     13.22 o 
 -24   4   1      207.02      214.57     17.28 o 
 -22   4   1        0.51       -1.15      8.41 o 
 -20   4   1        9.79       11.33      8.98 o 
 -18   4   1     1364.19     1354.38     31.15 o 
 -16   4   1      103.83      115.15     14.04 o 
 -14   4   1     2929.72     2755.63     43.21 o 
 -12   4   1      122.94       95.06     10.70 o 
 -10   4   1     1234.75     1471.97     20.27 o 
  -8   4   1     3289.30     4111.40     48.47 o 
  -6   4   1    14132.28    15168.46    169.36 o 
  -4   4   1     9483.27    10508.46    197.11 o 
  -2   4   1     5673.49     5484.59     48.69 o 
   0   4   1      741.24      766.72     11.38 o 
   2   4   1     1000.53      785.90     16.17 o 
   4   4   1     7373.94     7817.78     73.46 o 
   6   4   1     1077.41     1271.06     19.82 o 
   8   4   1      219.91      188.42      8.26 o 
  10   4   1       25.10       70.49      8.20 o 
  12   4   1     1016.63     1006.03     21.64 o 
  14   4   1        2.84        0.23      6.95 o 
  16   4   1     3624.38     3709.00     81.05 o 
  18   4   1      226.47      195.42     17.62 o 
  20   4   1       45.75       44.86     11.98 o 
  22   4   1      187.86      217.34     16.93 o 
  24   4   1       16.95       -4.54     13.12 o 
  26   4   1        7.54        5.72     13.42 o 
 -27   5   1       28.88       51.93     22.74 o 
 -25   5   1       77.76       67.36     23.50 o 
 -23   5   1        0.32       -5.65      9.50 o 
 -21   5   1        8.92       18.18     10.33 o 
 -19   5   1      311.92      301.00     18.06 o 
 -17   5   1        7.94       -7.90      8.21 o 
 -15   5   1      722.08      693.09     18.22 o 
 -13   5   1      452.84      458.51     21.31 o 
 -11   5   1     2857.82     2800.80     32.95 o 
  -9   5   1      186.48      216.72     12.02 o 
  -7   5   1       40.34       39.32      4.93 o 
  -5   5   1     1631.18     1759.99     33.67 o 
  -3   5   1        6.65        6.04      4.08 o 
  -1   5   1     2259.05     2331.40     23.53 o 
   1   5   1     1554.84     1281.89     12.65 o 
   3   5   1        3.57        1.64      3.03 o 
   5   5   1     5305.17     6154.69     60.81 o 
   7   5   1      156.09      205.62      9.65 o 
   9   5   1      482.19      457.79     11.66 o 
  11   5   1       37.18       56.86      6.86 o 
  13   5   1       21.99       16.53     10.20 o 
  15   5   1      442.28      421.81     17.19 o 
  17   5   1      606.98      603.44     18.91 o 
  19   5   1        0.43      -10.28     10.50 o 
  21   5   1        0.10        9.99     11.16 o 
  23   5   1        0.29        6.98     14.91 o 
  25   5   1        2.74       -9.32     13.21 o 
 -24   6   1        0.26        4.58     13.12 o 
 -22   6   1      188.58      204.25     18.62 o 
 -20   6   1      170.68      161.61     15.71 o 
 -18   6   1      198.14      223.61     11.39 o 
 -16   6   1      556.38      582.33     20.63 o 
 -14   6   1      828.98      839.16     21.47 o 
 -12   6   1     1114.22     1051.19     20.32 o 
 -10   6   1      550.25      523.77     15.89 o 
  -8   6   1      744.11      594.20     13.55 o 
  -6   6   1      292.75      293.67      7.58 o 
  -4   6   1     2238.49     2189.00     20.54 o 
  -2   6   1      605.09      549.44     10.93 o 
   0   6   1      905.11      843.44     12.94 o 
   2   6   1     1603.43     1551.54     25.62 o 
   4   6   1      292.79      250.27      7.13 o 
   6   6   1      225.35      278.73      8.09 o 
   8   6   1     2636.32     2589.91     32.47 o 
  10   6   1       50.74       53.40     13.02 o 
  12   6   1      126.64       71.54     11.62 o 
  14   6   1      100.93       84.15     11.12 o 
  16   6   1      798.99      698.16     20.91 o 
  18   6   1        9.81        2.49      8.26 o 
  20   6   1      103.91      126.36     15.54 o 
  22   6   1        9.30       -4.12     14.60 o 
  24   6   1       31.37       27.08     16.71 o 
 -23   7   1       78.00       49.64     13.42 o 
 -21   7   1      101.60       80.85     10.60 o 
 -19   7   1        6.27       15.85      8.69 o 
 -17   7   1        0.46       -4.32      6.60 o 
 -15   7   1      118.06       87.86     10.77 o 
 -13   7   1      254.56      242.96     15.46 o 
 -11   7   1      772.49      889.15     20.76 o 
  -9   7   1      662.75      648.16     14.60 o 
  -7   7   1     2238.63     2356.24     32.06 o 
  -5   7   1      796.08      778.93     11.22 o 
  -3   7   1      340.17      357.51      9.07 o 
  -1   7   1     1641.33     1742.04     26.70 o 
   1   7   1      402.76      468.54     10.28 o 
   3   7   1      444.40      459.07      9.29 o 
   5   7   1      320.34      251.70      8.79 o 
   7   7   1      281.68      267.16     12.44 o 
   9   7   1       11.04        8.87      5.39 o 
  11   7   1     1354.90     1297.21     23.87 o 
  13   7   1      723.76      693.66     21.14 o 
  15   7   1     1090.22     1014.10     31.25 o 
  17   7   1      129.53      146.19     17.66 o 
  19   7   1       21.42       41.37     10.40 o 
  21   7   1       20.86       10.53      9.41 o 
  23   7   1      248.70      272.31     19.07 o 
 -22   8   1       17.35       16.30     11.11 o 
 -20   8   1       89.19       72.70     20.66 o 
 -18   8   1        7.99       10.29     10.24 o 
 -16   8   1      434.82      431.09     15.14 o 
 -14   8   1      183.01      170.63     11.34 o 
 -12   8   1        0.71        6.49      6.40 o 
 -10   8   1     1787.44     1604.65     29.97 o 
  -8   8   1        7.59       -0.40      5.83 o 
  -6   8   1        7.89        7.80      6.03 o 
  -4   8   1      104.09      103.88      8.27 o 
  -2   8   1       49.32       34.49     10.86 o 
   0   8   1     3474.00     3293.15     43.11 o 
   2   8   1      207.06      168.13      8.73 o 
   4   8   1        8.25        0.92      4.72 o 
   6   8   1       54.88       59.51      6.71 o 
   8   8   1       15.27        9.04      5.82 o 
  10   8   1      106.32       60.30      8.94 o 
  12   8   1       41.35       53.87      9.10 o 
  14   8   1      139.90      127.74      9.02 o 
  16   8   1       34.06       33.09      7.62 o 
  18   8   1       46.23       36.65     10.57 o 
  20   8   1       44.90       65.53     16.29 o 
 -19   9   1       39.38       34.94     13.77 o 
 -17   9   1       57.88       49.44     10.22 o 
 -15   9   1      401.40      410.15     16.15 o 
 -13   9   1      358.49      340.59     11.36 o 
 -11   9   1      847.07      890.33     23.53 o 
  -9   9   1      172.94      116.07      8.27 o 
  -7   9   1        0.57        8.64      5.28 o 
  -5   9   1       47.50       46.96      5.95 o 
  -3   9   1      121.46      140.27     10.97 o 
  -1   9   1       28.68        6.35      6.95 o 
   1   9   1     1433.33     1433.39     25.53 o 
   3   9   1      470.99      480.63     11.77 o 
   5   9   1       20.62       21.79      6.65 o 
   7   9   1      805.88      707.67     16.51 o 
   9   9   1        7.54       -5.92      6.83 o 
  11   9   1      866.54      818.64     20.09 o 
  13   9   1       24.37       40.16      9.04 o 
  15   9   1       64.89       64.59     10.08 o 
  17   9   1       82.52       91.90     11.29 o 
  19   9   1      118.22      165.92     20.66 o 
 -18  10   1       58.96       81.92     18.54 o 
 -16  10   1        0.11        9.22      7.71 o 
 -14  10   1        1.61        0.14      6.64 o 
 -12  10   1       47.80       12.79      6.49 o 
 -10  10   1       12.85       10.20      6.62 o 
  -8  10   1       43.44       65.95      9.76 o 
  -6  10   1      975.79     1066.47     32.61 o 
  -4  10   1      474.28      451.09     14.29 o 
  -2  10   1      180.38      214.31     13.36 o 
   0  10   1      498.49      516.04     16.58 o 
   2  10   1      399.41      424.10     18.93 o 
   4  10   1       15.58        7.81      9.17 o 
   6  10   1       55.45       80.09      9.88 o 
   8  10   1        4.25        7.23      8.55 o 
  10  10   1      316.84      268.70     13.46 o 
  12  10   1       25.49       30.30      6.74 o 
  14  10   1       29.04       29.83     10.53 o 
  16  10   1       22.29       55.73     16.51 o 
 -13  11   1       66.72       59.34     10.42 o 
 -11  11   1       42.19       50.93      8.25 o 
  -9  11   1       37.75       24.85      8.73 o 
  -7  11   1       22.82        2.34      6.94 o 
  -5  11   1       11.28        0.86      6.78 o 
  -3  11   1      189.58      193.56     15.53 o 
  -1  11   1       20.39       22.00      8.13 o 
   1  11   1        9.46       13.97      6.43 o 
   3  11   1       34.08       20.82      9.04 o 
   5  11   1      134.61      150.13     14.13 o 
   7  11   1       97.51      102.07     17.45 o 
   9  11   1      261.32      262.23     15.65 o 
  11  11   1       42.13       28.09     10.83 o 
  13  11   1        4.28        1.95      7.69 o 
  -8  12   1       14.78       14.64     10.33 o 
  -6  12   1       89.46       92.89     12.28 o 
  -4  12   1      320.91      343.04     21.59 o 
  -2  12   1        4.84       15.78     15.04 o 
   0  12   1       32.49       19.84      7.36 o 
   2  12   1       61.38       59.02      9.97 o 
   4  12   1       56.44       61.18     12.38 o 
   6  12   1        0.44       -1.58      8.32 o 
   8  12   1        0.39        3.80     13.16 o 
 -28   0   2       63.89       51.74     19.61 o 
 -26   0   2        7.25       47.95     29.30 o 
 -24   0   2     2277.79     2258.64     59.12 o 
 -22   0   2       83.78      124.01     22.86 o 
 -20   0   2      716.99      625.55     32.48 o 
 -18   0   2        2.20       19.37     15.31 o 
 -16   0   2       46.51       38.38     15.64 o 
 -14   0   2    11163.96    12417.44    257.74 o 
 -12   0   2       44.48       19.97     11.19 o 
 -10   0   2    55131.46    60518.49   1228.01 o 
  -8   0   2      124.42      101.72     13.69 o 
  -6   0   2    59234.72    60151.19   1164.58 o 
  -4   0   2     5525.85     5741.85     68.72 o 
   2   0   2    40946.89    41761.97   1304.55 o 
   4   0   2     2507.74     2609.63     49.57 o 
   6   0   2    66323.16    68579.11   1431.82 o 
   8   0   2      771.13     1068.51     25.22 o 
  10   0   2     1186.91     1316.85     32.01 o 
  12   0   2     1247.20     1372.96     30.76 o 
  14   0   2     4883.78     4638.86     83.55 o 
  16   0   2      394.01      400.50     28.52 o 
  18   0   2     2915.21     3075.16     77.32 o 
  20   0   2      353.67      427.78     27.76 o 
  22   0   2     1104.86     1174.76     60.65 o 
  24   0   2        0.16        3.05     18.09 o 
  26   0   2       20.11        0.49     18.69 o 
 -29   1   2       60.27       39.76     16.97 o 
 -27   1   2        0.33       -6.42     12.69 o 
 -25   1   2     1153.78     1138.29     30.51 o 
 -23   1   2      186.38      221.83     15.91 o 
 -21   1   2     2677.32     2716.89     51.80 o 
 -19   1   2      292.19      362.25     18.95 o 
 -17   1   2      792.47      791.31     18.84 o 
 -15   1   2       50.27       60.97      9.13 o 
 -13   1   2     1271.79     1302.68     23.80 o 
 -11   1   2      274.82      385.29     14.14 o 
  -9   1   2      243.73      146.78      6.19 o 
  -7   1   2     9655.62    10269.10    135.96 o 
  -5   1   2     2348.06     2367.25     29.36 o 
  -3   1   2      953.41      879.73     11.57 o 
   1   1   2     1697.50     2007.30     37.30 o 
   3   1   2    21578.53    22791.91    301.05 o 
   5   1   2      733.39      603.72     11.80 o 
   7   1   2    17269.88    18352.20    257.57 o 
   9   1   2      506.85      538.21     18.09 o 
  11   1   2      476.59      469.34     15.08 o 
  13   1   2     1271.78     1358.54     27.42 o 
  15   1   2      796.40      847.23     25.21 o 
  17   1   2      138.90      141.32     16.90 o 
  19   1   2      125.03      126.82     13.79 o 
  21   1   2      951.49      919.52     31.89 o 
  23   1   2        0.04       -2.88     13.42 o 
  25   1   2      153.61      138.74     19.16 o 
  27   1   2        3.01       13.79     16.28 o 
 -28   2   2       63.85       54.59     15.47 o 
 -26   2   2        0.05        4.24     11.22 o 
 -24   2   2      774.12      849.40     26.15 o 
 -22   2   2     1208.69     1251.74     31.64 o 
 -20   2   2        0.43        5.61     10.12 o 
 -18   2   2     1253.97     1326.38     30.97 o 
 -16   2   2      185.53      214.17     16.90 o 
 -14   2   2     1487.09     1483.58     28.12 o 
 -12   2   2     1326.70     1505.84     25.12 o 
 -10   2   2      116.84      115.32      7.24 o 
  -8   2   2      864.06     1064.68     19.69 o 
  -6   2   2     3068.56     3048.11     56.01 o 
  -4   2   2    18989.11    18887.38    252.55 o 
  -2   2   2     4413.43     4970.04     46.19 o 
   0   2   2    60417.91    60388.11    728.58 o 
   2   2   2     6476.37     6832.83     61.88 o 
   4   2   2    67818.96    72343.30   1069.84 o 
   6   2   2     1701.37     1834.04     23.23 o 
   8   2   2    10395.52    10382.83    116.31 o 
  10   2   2     5053.63     5287.24     66.07 o 
  12   2   2     2010.71     2114.71     33.71 o 
  14   2   2       14.32       20.92     10.52 o 
  16   2   2      602.72      604.75     19.83 o 
  18   2   2       73.40       71.34     12.85 o 
  20   2   2       11.59        9.81     10.99 o 
  22   2   2       70.79       78.17     16.89 o 
  24   2   2       95.68      100.49     17.45 o 
  26   2   2      135.76      110.16     19.06 o 
 -29   3   2       31.23       34.77     23.15 o 
 -27   3   2       53.51       52.36     17.18 o 
 -25   3   2        7.53       11.90     11.67 o 
 -23   3   2      367.51      408.41     21.88 o 
 -21   3   2     1440.30     1551.42     42.00 o 
 -19   3   2     1896.75     1933.33     38.34 o 
 -17   3   2      620.37      631.15     18.69 o 
 -15   3   2     1316.90     1358.73     28.44 o 
 -13   3   2     2318.23     2282.46     30.72 o 
 -11   3   2     1706.60     1562.22     24.48 o 
  -9   3   2       23.28       36.03      5.32 o 
  -7   3   2     9249.73     9869.99    109.74 o 
  -5   3   2     8016.69     8446.00     82.92 o 
  -3   3   2     3841.06     3761.36     76.60 o 
  -1   3   2     4645.74     4247.15     30.66 o 
   1   3   2     3170.34     3244.92     28.33 o 
   3   3   2     4136.73     4098.01     44.20 o 
   5   3   2     2985.45     2936.09     30.30 o 
   7   3   2     7554.64     8995.08    122.96 o 
   9   3   2     8313.24     9240.55    110.02 o 
  11   3   2      263.53      330.18     13.35 o 
  13   3   2      524.29      538.23     18.35 o 
  15   3   2       22.15       35.18     13.06 o 
  17   3   2      759.43      758.48     26.52 o 
  19   3   2       48.25       44.55     11.57 o 
  21   3   2       18.91       -0.53     10.75 o 
  23   3   2       98.73      107.88     18.85 o 
  25   3   2        3.72       19.55     18.06 o 
 -28   4   2       43.84       43.03     15.49 o 
 -26   4   2       63.84       63.81     15.90 o 
 -24   4   2      302.89      345.09     18.97 o 
 -22   4   2       78.38       86.82     14.81 o 
 -20   4   2       27.22       21.84     10.24 o 
 -18   4   2       85.57       65.62     11.69 o 
 -16   4   2     1332.30     1359.57     29.53 o 
 -14   4   2      758.08      695.51     20.70 o 
 -12   4   2        0.64        3.66      7.60 o 
 -10   4   2     8089.33     8799.10     97.16 o 
  -8   4   2    10005.85    10398.00     99.32 o 
  -6   4   2      295.75      200.20     10.59 o 
  -4   4   2     1875.57     1999.96     28.85 o 
  -2   4   2     5042.76     4898.51     38.40 o 
   0   4   2     2223.17     2192.13     18.75 o 
   2   4   2      379.31      473.06      6.34 o 
   4   4   2    21190.57    22597.38    239.10 o 
   6   4   2    11691.34    12330.66    123.49 o 
   8   4   2       34.30       35.80      7.69 o 
  10   4   2      448.19      463.04     13.20 o 
  12   4   2      405.72      365.10     17.43 o 
  14   4   2      127.12      176.11     15.37 o 
  16   4   2     3420.63     3262.45     57.02 o 
  18   4   2        0.86       -0.30      8.88 o 
  20   4   2        0.69       -3.99     11.93 o 
  22   4   2        1.91       -9.73     13.13 o 
  24   4   2       22.10       20.72     17.90 o 
 -27   5   2      265.38      319.87     23.32 o 
 -25   5   2        3.07       11.06     12.89 o 
 -23   5   2       14.26       18.36     10.82 o 
 -21   5   2      141.09      129.62     13.20 o 
 -19   5   2        3.57        5.87     10.26 o 
 -17   5   2      302.84      285.84     18.07 o 
 -15   5   2     1299.66     1268.33     30.96 o 
 -13   5   2      136.25      146.61      7.80 o 
 -11   5   2      565.58      606.62     11.84 o 
  -9   5   2      278.43      269.94     13.09 o 
  -7   5   2       60.45       94.10      8.44 o 
  -5   5   2     3354.29     3165.97     27.47 o 
  -3   5   2        3.43        4.94      3.96 o 
  -1   5   2      712.31      595.99      9.13 o 
   1   5   2     1436.47     1254.08     14.61 o 
   3   5   2     3696.42     3837.71     35.72 o 
   5   5   2     4053.48     4419.84     42.11 o 
   7   5   2      247.48      197.84      9.55 o 
   9   5   2     1008.28      900.61     24.07 o 
  11   5   2     1164.44     1177.87     28.26 o 
  13   5   2      304.71      285.34     24.49 o 
  15   5   2      806.00      785.44     22.66 o 
  17   5   2      147.00      134.78     14.10 o 
  19   5   2       17.37       16.29     11.87 o 
  21   5   2       70.73       75.86     16.35 o 
  23   5   2       13.53        7.65     15.77 o 
  25   5   2        3.17      -24.48     36.28 o 
 -26   6   2       62.92       68.02     18.13 o 
 -24   6   2      127.66      163.16     18.72 o 
 -22   6   2       81.43       93.25     15.93 o 
 -20   6   2       15.53       16.95      9.23 o 
 -18   6   2      169.24      165.29      9.77 o 
 -16   6   2      326.01      352.49     14.14 o 
 -14   6   2       92.22       99.26      9.04 o 
 -12   6   2      619.18      642.14     20.39 o 
 -10   6   2      405.62      447.02     19.69 o 
  -8   6   2      243.39      218.61     10.88 o 
  -6   6   2     3537.08     3500.48     37.05 o 
  -4   6   2     1248.54     1307.54     17.13 o 
  -2   6   2     3447.79     3484.90     33.95 o 
   0   6   2      515.12      580.99     10.17 o 
   2   6   2        6.07       -2.07      3.42 o 
   4   6   2     1590.79     1850.95     19.77 o 
   6   6   2        0.57        4.15      4.04 o 
   8   6   2        0.04        1.19      6.28 o 
  10   6   2        4.37        3.38      4.61 o 
  12   6   2       33.67        8.44      7.48 o 
  14   6   2      576.07      579.99     15.09 o 
  16   6   2       19.63       19.96     10.81 o 
  18   6   2       89.84       80.15     15.93 o 
  20   6   2        0.17       -6.22     10.90 o 
  22   6   2       67.12       77.75     21.00 o 
 -25   7   2       13.09        5.00     10.27 o 
 -23   7   2       28.31        2.48      8.64 o 
 -21   7   2      204.14      214.34     13.76 o 
 -19   7   2       64.68       79.95     10.55 o 
 -17   7   2        0.83        9.15     11.99 o 
 -15   7   2     1100.75     1020.07     35.09 o 
 -13   7   2      500.82      482.32     20.46 o 
 -11   7   2      208.68      160.01     13.01 o 
  -9   7   2     1529.80     1485.35     22.53 o 
  -7   7   2        1.11        9.25      6.00 o 
  -5   7   2     1064.29      938.59     13.21 o 
  -3   7   2      802.12      797.76     15.56 o 
  -1   7   2      370.61      320.69     11.73 o 
   1   7   2       17.52       30.60      6.53 o 
   3   7   2     1834.11     1947.07     27.04 o 
   5   7   2      267.59      287.99     10.86 o 
   7   7   2        3.10       23.14      5.62 o 
   9   7   2      438.92      405.86     13.36 o 
  11   7   2       35.38       20.55      8.31 o 
  13   7   2      204.76      186.38     12.19 o 
  15   7   2       62.74       53.65      9.34 o 
  17   7   2       89.82       56.74      9.00 o 
  19   7   2       17.08        3.56      6.36 o 
  21   7   2       55.07       32.08     11.19 o 
 -22   8   2        2.69        9.74     13.93 o 
 -20   8   2       74.33       61.39     11.20 o 
 -18   8   2      293.74      352.94     16.86 o 
 -16   8   2      197.37      194.95     12.09 o 
 -14   8   2      123.30      103.51     18.40 o 
 -12   8   2        0.30        8.57      6.79 o 
 -10   8   2       70.26      123.67      7.99 o 
  -8   8   2      442.59      486.47     13.03 o 
  -6   8   2      116.58      115.45     10.83 o 
  -4   8   2        8.06        5.98      4.70 o 
  -2   8   2       63.82       54.46      9.04 o 
   0   8   2      944.06      961.33     21.65 o 
   2   8   2       12.90       21.10      5.35 o 
   4   8   2     3029.08     2986.24     40.16 o 
   6   8   2     1097.05     1009.67     16.28 o 
   8   8   2        1.43       -5.76      5.76 o 
  10   8   2      190.16      211.55     12.27 o 
  12   8   2      171.04      157.54     10.67 o 
  14   8   2      157.25      143.96     15.19 o 
  16   8   2       62.12       53.28      8.01 o 
  18   8   2       55.02       45.77     11.20 o 
  20   8   2       16.75       19.32     14.44 o 
 -21   9   2      103.83      107.19     15.72 o 
 -19   9   2       17.47       21.09      8.78 o 
 -17   9   2        7.39       11.38      9.29 o 
 -15   9   2       42.27       46.99      8.69 o 
 -13   9   2       79.05      123.55      8.92 o 
 -11   9   2      349.96      380.07     13.13 o 
  -9   9   2      224.43      288.53     12.48 o 
  -7   9   2       72.18       52.19      7.48 o 
  -5   9   2      820.82      865.12     13.56 o 
  -3   9   2     2389.19     2403.36     34.52 o 
  -1   9   2       23.12       27.80      9.27 o 
   1   9   2     3405.11     3387.04     49.61 o 
   3   9   2       94.44      101.00      8.65 o 
   5   9   2        0.44        3.51      5.90 o 
   7   9   2       85.79       71.25      6.80 o 
   9   9   2      548.54      577.26     14.90 o 
  11   9   2      422.24      343.16     23.71 o 
  13   9   2        0.56       -8.07      8.07 o 
  15   9   2       74.67       81.59     14.88 o 
  17   9   2        7.83       11.11     13.92 o 
 -18  10   2        2.79        1.81      7.53 o 
 -16  10   2      280.62      304.06     14.63 o 
 -14  10   2        0.06        4.01      5.83 o 
 -12  10   2       80.77       82.12      7.72 o 
 -10  10   2        9.47       11.67      5.62 o 
  -8  10   2      141.99      163.51      9.59 o 
  -6  10   2      216.88      190.65     11.28 o 
  -4  10   2      178.11      149.80     24.01 o 
  -2  10   2       35.64       29.44      8.80 o 
   0  10   2       57.61       33.46      8.74 o 
   2  10   2      109.49      110.66     19.40 o 
   4  10   2       11.27       28.01      7.94 o 
   6  10   2        5.70        3.33      6.53 o 
   8  10   2       43.78       23.87      7.82 o 
  10  10   2        0.93        0.50      4.95 o 
  12  10   2      185.05      286.00     24.28 o 
  14  10   2        0.01        9.83     10.14 o 
  16  10   2       26.40       84.68     16.65 o 
 -15  11   2      151.90      107.97     24.22 o 
 -13  11   2        7.35        7.86      6.13 o 
 -11  11   2       47.70       36.16      9.34 o 
  -9  11   2       39.21       23.78      7.43 o 
  -7  11   2       10.97       13.47      7.57 o 
  -5  11   2       14.96       13.58      8.91 o 
  -3  11   2       69.46       59.98      9.19 o 
  -1  11   2       11.80       18.92      7.20 o 
   1  11   2      318.92      311.94     13.99 o 
   3  11   2       69.02       71.43     15.59 o 
   5  11   2       15.68       20.87     10.31 o 
   7  11   2        0.03       -4.44      8.66 o 
   9  11   2        0.92        0.73      7.55 o 
  11  11   2        9.34        2.12      7.82 o 
 -10  12   2       44.33       49.64     15.54 o 
  -8  12   2       71.78       59.50     13.58 o 
  -6  12   2       40.31       39.35     12.29 o 
  -4  12   2       87.02       97.21     22.81 o 
  -2  12   2       42.75       43.29      7.79 o 
   0  12   2       22.99       16.12      8.30 o 
   2  12   2      264.95      312.71     17.76 o 
   4  12   2      151.55      169.64     17.56 o 
   6  12   2        4.14       22.84     11.74 o 
 -29   1   3      303.33      376.46     22.79 o 
 -27   1   3       14.21       23.53     15.67 o 
 -25   1   3        1.75        5.53     11.52 o 
 -23   1   3      919.35      895.52     25.55 o 
 -21   1   3      327.13      267.64     14.58 o 
 -19   1   3      694.03      610.29     19.40 o 
 -17   1   3      175.39      163.19     12.29 o 
 -15   1   3     1076.06      943.24     26.18 o 
 -13   1   3      247.25      273.60     12.88 o 
 -11   1   3    10458.87    11001.09    148.90 o 
  -9   1   3     3645.89     4073.07     39.03 o 
  -7   1   3    39107.83    38921.05    509.57 o 
  -5   1   3       79.76      155.82      7.44 o 
  -3   1   3    39000.55    41428.70    508.52 o 
  -1   1   3       18.78       34.14      3.15 o 
   1   1   3   121106.25   119918.04   1767.21 o 
   3   1   3    34329.03    35921.18    446.77 o 
   5   1   3      219.37      248.43     10.16 o 
   7   1   3      800.11      804.35     14.32 o 
   9   1   3     2187.29     2311.82     28.56 o 
  11   1   3      696.36      708.25     16.99 o 
  13   1   3       36.51       35.64      9.29 o 
  15   1   3      750.95      702.21     22.43 o 
  17   1   3      325.82      302.95     17.60 o 
  19   1   3     1226.50     1252.02     29.40 o 
  21   1   3     1583.56     1630.31     46.67 o 
  23   1   3      364.40      383.99     30.15 o 
  25   1   3        4.14        5.22     14.43 o 
 -30   2   3       58.64       48.59     15.68 o 
 -28   2   3      150.40      184.88     71.01 o 
 -26   2   3       26.88       20.88     10.82 o 
 -24   2   3      283.58      243.71     23.04 o 
 -22   2   3      386.39      438.63     19.34 o 
 -20   2   3        0.24      -11.38     11.38 o 
 -18   2   3        5.90       17.37      9.92 o 
 -16   2   3     8963.29     9074.65    127.76 o 
 -14   2   3      223.83      306.87     15.83 o 
 -12   2   3     1744.91     1620.40     22.10 o 
 -10   2   3     3495.58     3678.40     38.98 o 
  -8   2   3       20.34        6.96      3.51 o 
  -6   2   3       69.98       75.49      8.71 o 
  -4   2   3    28618.69    30120.87    312.64 o 
  -2   2   3    21200.36    23829.69    232.06 o 
   0   2   3     6816.15     6505.42     71.18 o 
   2   2   3   103157.75   107608.71   1573.73 o 
   4   2   3      101.41      144.09      8.79 o 
   6   2   3     6768.23     6414.10     73.63 o 
   8   2   3     6836.13     6922.75     80.88 o 
  10   2   3      657.30      684.10     21.63 o 
  12   2   3     2437.79     2370.11     38.43 o 
  14   2   3        0.26       11.19      8.68 o 
  16   2   3        5.41       -4.18     11.10 o 
  18   2   3     1519.37     1343.14     28.84 o 
  20   2   3        2.06      -11.55     15.29 o 
  22   2   3       24.02       11.80     14.48 o 
  24   2   3      359.97      387.55     26.07 o 
  26   2   3       11.22       -0.52     10.21 o 
 -29   3   3        0.10        4.85     12.52 o 
 -27   3   3      111.05      158.00     17.06 o 
 -25   3   3       10.72       13.96     11.42 o 
 -23   3   3      166.64      192.43     16.50 o 
 -21   3   3      988.56      942.28     23.58 o 
 -19   3   3     1030.14      960.22     24.88 o 
 -17   3   3      938.71      884.90     23.81 o 
 -15   3   3      215.56      234.97     11.78 o 
 -13   3   3        6.76       20.34      6.62 o 
 -11   3   3      463.41      435.62     18.51 o 
  -9   3   3     3354.89     3037.06     31.10 o 
  -7   3   3     6939.70     7133.50     68.80 o 
  -5   3   3    15060.81    16976.50    229.55 o 
  -3   3   3    11171.10    11108.22    108.94 o 
  -1   3   3      485.83      270.06      4.95 o 
   1   3   3     2560.47     2829.96     26.50 o 
   3   3   3     3805.76     3890.03     60.11 o 
   5   3   3     1729.41     1551.22     19.81 o 
   7   3   3      559.88      755.40     16.26 o 
   9   3   3      525.73      618.81     16.58 o 
  11   3   3      501.89      594.60     16.93 o 
  13   3   3       72.76       91.49     12.06 o 
  15   3   3     1554.47     1550.42     38.59 o 
  17   3   3      621.43      608.19     27.15 o 
  19   3   3      150.04      128.00     17.32 o 
  21   3   3      121.93      147.72     20.85 o 
  23   3   3      504.84      602.24     47.47 o 
  25   3   3       41.77       53.46     15.72 o 
 -28   4   3      186.60      205.13     42.87 o 
 -26   4   3      134.79      128.97     33.03 o 
 -24   4   3      227.97      267.38     27.76 o 
 -22   4   3       45.51       41.46     14.33 o 
 -20   4   3      206.62      194.14     16.20 o 
 -18   4   3     1956.95     1989.32     32.99 o 
 -16   4   3       39.52       27.00      8.86 o 
 -14   4   3       64.34       88.03      9.43 o 
 -12   4   3     1193.76     1201.74     20.16 o 
 -10   4   3        1.02        7.96      3.77 o 
  -8   4   3      846.80     1081.19     14.25 o 
  -6   4   3     5079.94     5061.89    112.36 o 
  -4   4   3     5803.93     5980.77     55.26 o 
  -2   4   3     1324.43     1382.03     22.42 o 
   0   4   3      255.58      183.79      4.71 o 
   2   4   3     3367.24     4144.27     84.61 o 
   4   4   3      570.72      532.86      9.07 o 
   6   4   3     3304.68     3496.17     31.85 o 
   8   4   3       18.03        9.04      6.46 o 
  10   4   3      367.82      385.99     14.71 o 
  12   4   3      459.78      474.71     23.90 o 
  14   4   3      515.00      578.12     19.29 o 
  16   4   3       37.70       43.65     11.04 o 
  18   4   3       11.38       18.45     11.30 o 
  20   4   3       22.34       31.04     13.03 o 
  22   4   3      151.28      188.78     23.32 o 
  24   4   3       42.40       55.11     17.01 o 
 -27   5   3      125.04      123.52     28.84 o 
 -25   5   3       15.29       14.70     10.13 o 
 -23   5   3       27.42       31.12     10.34 o 
 -21   5   3       11.92       15.10     10.34 o 
 -19   5   3       96.72      136.79     18.95 o 
 -17   5   3      373.89      390.88     17.41 o 
 -15   5   3      316.85      285.25     17.04 o 
 -13   5   3      203.83      197.88      9.68 o 
 -11   5   3      414.02      521.70     16.43 o 
  -9   5   3     5390.81     5344.28     59.26 o 
  -7   5   3     1672.28     1625.80     22.03 o 
  -5   5   3      106.58      193.00     12.98 o 
  -3   5   3     3898.33     4545.43     71.20 o 
  -1   5   3        0.27        3.31      3.65 o 
   1   5   3     3247.73     3435.66     31.44 o 
   3   5   3     2515.30     2550.73     33.89 o 
   5   5   3     3698.38     3721.04     36.04 o 
   7   5   3      338.10      300.93     10.05 o 
   9   5   3       17.97        4.84      5.23 o 
  11   5   3       71.52       66.44     10.03 o 
  13   5   3      590.11      636.38     25.40 o 
  15   5   3      213.60      233.55     14.59 o 
  17   5   3      600.10      547.66     20.97 o 
  19   5   3       29.97       17.86     10.58 o 
  21   5   3       20.29       37.39     12.29 o 
  23   5   3       17.38       32.21     17.32 o 
 -26   6   3       50.46       51.48     17.05 o 
 -24   6   3       81.78      100.71     15.29 o 
 -22   6   3      132.23      190.21     21.53 o 
 -20   6   3      859.61      890.94     27.87 o 
 -18   6   3       25.67       42.68      8.23 o 
 -16   6   3      256.45      255.65     12.62 o 
 -14   6   3       29.10       18.87      9.90 o 
 -12   6   3      499.96      557.06     15.87 o 
 -10   6   3     1499.34     1475.04     21.62 o 
  -8   6   3      366.45      370.26      9.24 o 
  -6   6   3       93.13      123.07      8.70 o 
  -4   6   3     4248.38     4316.73     50.76 o 
  -2   6   3        0.43       16.56      6.08 o 
   0   6   3     1970.37     2012.79     25.26 o 
   2   6   3      644.96      564.81     10.27 o 
   4   6   3       32.42       24.29      4.16 o 
   6   6   3     1812.35     1760.98     32.81 o 
   8   6   3      530.13      554.03     12.62 o 
  10   6   3     1359.99     1472.36     24.24 o 
  12   6   3        6.48       -0.38      4.94 o 
  14   6   3     1324.87     1263.79     30.16 o 
  16   6   3       31.48       32.54     14.88 o 
  18   6   3       19.89       27.04     11.57 o 
  20   6   3       31.86       46.15     15.83 o 
  22   6   3        2.76        8.35     13.31 o 
 -25   7   3       12.10        4.80     10.94 o 
 -23   7   3      103.72       98.71     12.80 o 
 -21   7   3      268.77      278.36     14.60 o 
 -19   7   3      270.53      272.08     24.06 o 
 -17   7   3       20.97       34.16      8.71 o 
 -15   7   3      112.97       90.76      9.22 o 
 -13   7   3      503.14      445.51     14.84 o 
 -11   7   3      163.84      206.41     10.59 o 
  -9   7   3      678.68      632.05     14.05 o 
  -7   7   3        1.63       -1.27      5.65 o 
  -5   7   3     2405.95     2384.57     27.51 o 
  -3   7   3     2214.17     2097.33     24.84 o 
  -1   7   3      818.21      962.82     22.05 o 
   1   7   3     2476.17     2447.94     34.34 o 
   3   7   3      725.49      647.52     15.83 o 
   5   7   3        2.36        5.46      5.17 o 
   7   7   3      142.93      143.63      8.64 o 
   9   7   3      746.76      591.34     18.47 o 
  11   7   3       33.88       48.10      8.09 o 
  13   7   3       48.41       34.19      7.85 o 
  15   7   3       83.13       99.93     10.46 o 
  17   7   3      355.34      326.97     27.82 o 
  19   7   3        6.01        6.10      6.00 o 
  21   7   3        1.07       -5.43     10.27 o 
 -22   8   3      323.40      406.25     19.85 o 
 -20   8   3       82.90       72.77     11.62 o 
 -18   8   3       26.14       19.17     11.38 o 
 -16   8   3       11.74        0.46      5.96 o 
 -14   8   3      205.23      160.70     10.30 o 
 -12   8   3      383.26      304.59     10.00 o 
 -10   8   3      226.91      215.81      9.10 o 
  -8   8   3      481.87      405.75     10.54 o 
  -6   8   3        0.21       -2.47      4.53 o 
  -4   8   3      867.15      907.76     17.64 o 
  -2   8   3     2849.96     2644.05     35.70 o 
   0   8   3      523.95      491.08     14.16 o 
   2   8   3     1747.91     1821.57     26.03 o 
   4   8   3        2.40       -3.18      6.42 o 
   6   8   3      147.20       98.14      6.72 o 
   8   8   3      162.57      132.42      9.84 o 
  10   8   3       14.55       17.22      6.74 o 
  12   8   3      376.80      266.15     12.35 o 
  14   8   3       38.76       37.95      8.00 o 
  16   8   3       21.56       -3.89      7.47 o 
  18   8   3       28.93       17.82     16.38 o 
  20   8   3       27.50       36.01     15.85 o 
 -21   9   3       20.63       33.44     12.46 o 
 -19   9   3       16.40       36.34      9.68 o 
 -17   9   3        2.94        6.83     10.04 o 
 -15   9   3       14.72       10.04      5.69 o 
 -13   9   3       36.61       31.28      6.57 o 
 -11   9   3        1.04        0.94      4.87 o 
  -9   9   3        1.39        1.87      4.46 o 
  -7   9   3      654.61      616.29     15.28 o 
  -5   9   3     1237.52     1129.86     19.37 o 
  -3   9   3     2652.91     2383.60     39.36 o 
  -1   9   3       15.65       25.48      8.91 o 
   1   9   3     1627.37     1701.47     23.86 o 
   3   9   3      126.54      145.45      9.77 o 
   5   9   3      105.21      110.37      9.37 o 
   7   9   3      193.08      205.63     17.01 o 
   9   9   3       26.33       28.79      5.19 o 
  11   9   3        2.21        5.93      5.80 o 
  13   9   3       50.77       39.83     13.52 o 
  15   9   3      187.19      293.17     23.91 o 
  17   9   3       21.03       11.84     15.41 o 
 -18  10   3       26.75       36.14      9.32 o 
 -16  10   3       84.55       82.83     13.59 o 
 -14  10   3        4.23        3.63      6.88 o 
 -12  10   3       98.32      111.17      9.47 o 
 -10  10   3      160.36      122.80     18.15 o 
  -8  10   3       87.23       73.90      9.77 o 
  -6  10   3      148.36      113.69      9.72 o 
  -4  10   3      170.63      167.32      8.41 o 
  -2  10   3        4.33        4.00      7.43 o 
   0  10   3      785.05      774.01     19.70 o 
   2  10   3       40.35       48.80     11.82 o 
   4  10   3       52.74       34.37      9.06 o 
   6  10   3       16.08       20.67      9.68 o 
   8  10   3        6.54        9.71      9.14 o 
  10  10   3      124.06      130.00     11.92 o 
  12  10   3        4.03        2.58      8.43 o 
  14  10   3        1.49        8.54     11.35 o 
 -15  11   3       40.52       23.15      7.76 o 
 -13  11   3        0.44        8.81      6.85 o 
 -11  11   3       47.68       42.89      8.75 o 
  -9  11   3       81.01       66.31      8.20 o 
  -7  11   3      126.94      139.95     12.79 o 
  -5  11   3       10.12        4.57      6.93 o 
  -3  11   3        0.37        1.63      6.09 o 
  -1  11   3       33.52       30.65     12.81 o 
   1  11   3        2.88       -0.22     11.14 o 
   3  11   3        0.12       -1.24     10.96 o 
   5  11   3       14.31        7.50      7.04 o 
   7  11   3        5.85        4.22      7.79 o 
   9  11   3       32.19       34.83     10.84 o 
  11  11   3        4.73       10.23     10.04 o 
 -10  12   3       37.36       42.94     11.19 o 
  -8  12   3       20.58        0.07      7.76 o 
  -6  12   3      124.04      107.18     24.40 o 
  -4  12   3       63.82       78.25      9.19 o 
  -2  12   3       68.27       60.39     14.18 o 
   0  12   3        1.01        7.76      8.05 o 
   2  12   3       11.29        2.56      8.63 o 
   4  12   3       21.30        3.04      9.70 o 
   6  12   3        5.84       19.67      9.99 o 
 -30   0   4      145.10      125.37     28.29 o 
 -28   0   4       11.39       11.60     16.51 o 
 -26   0   4      577.84      543.85     28.73 o 
 -24   0   4       83.43       58.58     15.92 o 
 -22   0   4     3262.02     2899.04    163.60 o 
 -20   0   4      671.03      607.57     25.29 o 
 -18   0   4     3601.27     3486.95     70.23 o 
 -16   0   4     3283.82     3259.87     55.41 o 
 -14   0   4    13679.03    13467.67    381.44 o 
 -12   0   4    28206.68    31897.44    572.68 o 
 -10   0   4    19698.15    20065.14    344.79 o 
  -8   0   4     1035.84     1129.74     26.90 o 
  -6   0   4     2544.82     2336.05     29.13 o 
  -4   0   4    60559.30    66678.67   1292.37 o 
  -2   0   4    43286.50    45339.68    651.24 o 
   0   0   4    10829.35    12217.07    118.90 o 
   2   0   4     2356.66     2901.22     34.32 o 
   4   0   4    53839.54    56638.84   1132.38 o 
   6   0   4     6588.02     6216.33     95.22 o 
   8   0   4    31432.17    32275.28    595.57 o 
  10   0   4     4222.82     4035.72     67.86 o 
  12   0   4     3568.07     3868.15     70.94 o 
  14   0   4      980.32      951.67     37.41 o 
  16   0   4      304.45      422.65     25.85 o 
  18   0   4      465.95      543.60     45.16 o 
  20   0   4      279.26      274.58     25.64 o 
  22   0   4       97.05       86.57     25.80 o 
  24   0   4       46.24       49.09     26.22 o 
 -29   1   4       20.65       22.23     14.28 o 
 -27   1   4        3.90       18.89     11.57 o 
 -25   1   4        5.07       14.99     12.16 o 
 -23   1   4      742.40      705.17     23.83 o 
 -21   1   4       23.00        5.24      9.47 o 
 -19   1   4       38.14       58.91     11.36 o 
 -17   1   4        9.13       27.93      8.93 o 
 -15   1   4        2.92       26.90      9.13 o 
 -13   1   4     4388.30     4310.46     72.82 o 
 -11   1   4      730.06      859.38     13.92 o 
  -9   1   4     4752.21     5093.07     83.28 o 
  -7   1   4    18005.95    18413.81    194.96 o 
  -5   1   4    12646.57    11798.16    108.91 o 
  -3   1   4    18269.69    19808.58    202.43 o 
  -1   1   4     5036.01     5440.32     38.85 o 
   1   1   4    92044.70    93153.02   1178.89 o 
   3   1   4     2759.61     2555.97     25.69 o 
   5   1   4     5396.08     5621.87     70.09 o 
   7   1   4     3802.77     3804.88     41.34 o 
   9   1   4      210.58      156.73     13.57 o 
  11   1   4      902.76     1028.37     21.69 o 
  13   1   4     1534.04     1579.85     32.94 o 
  15   1   4      217.70      296.00     17.51 o 
  17   1   4      302.17      288.88     17.70 o 
  19   1   4       90.70       75.05     16.90 o 
  21   1   4       79.64       93.05     16.69 o 
  23   1   4      187.26      217.42     23.02 o 
  25   1   4       89.60       80.95     21.16 o 
 -30   2   4       20.56       41.38     16.95 o 
 -28   2   4        5.63        0.83      9.36 o 
 -26   2   4       41.75       30.23     12.92 o 
 -24   2   4       42.03       38.08     12.66 o 
 -22   2   4        1.08        5.05     13.55 o 
 -20   2   4       89.52      115.98     12.39 o 
 -18   2   4      160.39      155.49     13.59 o 
 -16   2   4        8.35        2.95      5.87 o 
 -14   2   4      403.39      378.58     12.96 o 
 -12   2   4        1.47        7.70      4.46 o 
 -10   2   4      350.02      446.29      8.47 o 
  -8   2   4      906.34      924.59     12.64 o 
  -6   2   4       27.56       94.98      3.58 o 
  -4   2   4      316.73      361.86      7.75 o 
  -2   2   4    25632.64    26598.89    266.45 o 
   0   2   4      302.69      298.62     16.10 o 
   2   2   4    15591.07    15985.37    152.96 o 
   4   2   4      972.36     1120.03     18.01 o 
   6   2   4       10.73       -0.32      4.60 o 
   8   2   4        3.90        9.80      9.28 o 
  10   2   4     1104.58     1100.70     21.15 o 
  12   2   4      192.00      158.66     12.04 o 
  14   2   4     1677.78     1662.49     33.16 o 
  16   2   4        4.23       -3.54      9.79 o 
  18   2   4      203.74      202.59     25.32 o 
  20   2   4      361.21      378.08     31.08 o 
  22   2   4       48.69       56.22     15.53 o 
  24   2   4       44.04       51.10     18.56 o 
 -29   3   4        2.79        1.20     12.74 o 
 -27   3   4        1.34        1.86     12.15 o 
 -25   3   4       76.49       80.51     14.28 o 
 -23   3   4       15.80       21.44      9.93 o 
 -21   3   4     2482.54     2454.05     54.37 o 
 -19   3   4      451.59      381.93     17.90 o 
 -17   3   4    13915.99    13561.75    185.77 o 
 -15   3   4      848.85      895.25     18.04 o 
 -13   3   4      321.12      226.39     10.42 o 
 -11   3   4       31.91       57.12      7.19 o 
  -9   3   4      982.07     1043.36     12.06 o 
  -7   3   4     4992.59     5751.61     60.96 o 
  -5   3   4     1861.57     1785.13     14.15 o 
  -3   3   4      133.02      101.87      4.02 o 
  -1   3   4     5550.37     5982.35     47.41 o 
   1   3   4     5821.40     5618.97     55.76 o 
   3   3   4     4191.86     3657.27     34.04 o 
   5   3   4     4501.55     4604.36     45.17 o 
   7   3   4     2088.86     2092.80     32.43 o 
   9   3   4      276.70      291.62     13.75 o 
  11   3   4      722.70      722.40     21.34 o 
  13   3   4     1646.81     1667.97     34.65 o 
  15   3   4        0.39        7.42     11.33 o 
  17   3   4     1190.76     1261.41     35.46 o 
  19   3   4        0.14       -0.52      8.50 o 
  21   3   4       21.70       25.61     13.41 o 
  23   3   4       43.43       65.16     16.63 o 
  25   3   4       44.16       57.65     28.97 o 
 -28   4   4        5.66      -15.35     15.96 o 
 -26   4   4      123.51      149.47     18.98 o 
 -24   4   4        7.17       17.00     12.45 o 
 -22   4   4        5.42       -2.08      9.86 o 
 -20   4   4     3653.73     3720.48     59.62 o 
 -18   4   4     1462.04     1333.92     31.84 o 
 -16   4   4      253.72      241.28     16.85 o 
 -14   4   4        2.19       12.29      7.97 o 
 -12   4   4        3.67       11.20      6.04 o 
 -10   4   4     5213.05     5216.40     50.78 o 
  -8   4   4      747.49      808.35     12.17 o 
  -6   4   4    10962.15    11530.32    105.41 o 
  -4   4   4     3359.44     3249.58     81.40 o 
  -2   4   4      451.47      438.54      6.31 o 
   0   4   4     1920.42     2246.15     21.68 o 
   2   4   4    11061.78    12312.16    117.92 o 
   4   4   4     4722.44     4801.61     44.63 o 
   6   4   4     5075.17     5708.79     57.32 o 
   8   4   4      264.28      223.64     10.41 o 
  10   4   4     5678.57     5624.87     72.31 o 
  12   4   4       20.83       23.72     10.39 o 
  14   4   4       41.21       19.94      9.82 o 
  16   4   4        0.42       -4.70     10.14 o 
  18   4   4        0.13        0.75      8.72 o 
  20   4   4       26.22       36.85     13.33 o 
  22   4   4       26.90       12.79     12.84 o 
  24   4   4        1.24       -3.79     13.07 o 
 -27   5   4       29.28       23.25     11.17 o 
 -25   5   4        0.44       -7.39     13.01 o 
 -23   5   4      330.31      390.59     18.07 o 
 -21   5   4       18.38       27.29     10.60 o 
 -19   5   4      144.46      121.24     12.14 o 
 -17   5   4      124.23      102.93      9.91 o 
 -15   5   4        2.52       -4.77      6.35 o 
 -13   5   4      148.74      124.71      8.70 o 
 -11   5   4      499.59      553.65     12.64 o 
  -9   5   4     7390.48     7828.04     85.85 o 
  -7   5   4        7.31        2.28      4.03 o 
  -5   5   4    16359.95    17046.20    158.08 o 
  -3   5   4     1203.14     1367.14     19.79 o 
  -1   5   4    11863.57    12309.36    196.75 o 
   1   5   4      765.79      806.43     12.74 o 
   3   5   4     2281.63     2325.01     23.89 o 
   5   5   4      149.77      184.03      6.62 o 
   7   5   4       60.36       56.94      8.16 o 
   9   5   4      927.50      849.63     15.66 o 
  11   5   4      126.91      152.07     19.15 o 
  13   5   4     2988.76     2855.55     43.15 o 
  15   5   4      639.67      665.91     24.57 o 
  17   5   4      929.99      861.96     26.41 o 
  19   5   4       36.70       32.75     11.65 o 
  21   5   4        0.30       -8.31     10.93 o 
  23   5   4       11.19       -5.55     12.10 o 
 -26   6   4        2.15        0.74      9.51 o 
 -24   6   4        3.01        2.50      9.41 o 
 -22   6   4       46.49       57.68     15.22 o 
 -20   6   4      148.43      186.25     11.86 o 
 -18   6   4       50.52       58.91     10.66 o 
 -16   6   4       84.51       73.62      8.12 o 
 -14   6   4        4.09        1.44      8.21 o 
 -12   6   4       38.56       64.52      8.50 o 
 -10   6   4      165.68      180.40     10.78 o 
  -8   6   4     2999.47     3089.57     33.50 o 
  -6   6   4     4909.51     5170.70     53.40 o 
  -4   6   4      470.10      458.59     11.06 o 
  -2   6   4      109.13      114.32      6.27 o 
   0   6   4      755.78      790.39     11.27 o 
   2   6   4      447.25      408.08     14.20 o 
   4   6   4       11.71       23.57      5.60 o 
   6   6   4      193.79      172.60      7.69 o 
   8   6   4        1.15        3.94      5.33 o 
  10   6   4        3.49       -3.24      5.07 o 
  12   6   4      359.48      324.72     13.78 o 
  14   6   4        6.37        5.41      4.90 o 
  16   6   4      472.90      486.22     21.44 o 
  18   6   4        2.34       -1.85      8.22 o 
  20   6   4       53.69       32.07     12.30 o 
  22   6   4        3.21       -2.09     10.00 o 
 -25   7   4       55.89       45.77     13.35 o 
 -23   7   4       83.74       82.73     10.81 o 
 -21   7   4       42.83       62.39     10.75 o 
 -19   7   4      223.61      265.55     15.84 o 
 -17   7   4      219.70      261.59     16.44 o 
 -15   7   4      157.74      137.62     10.68 o 
 -13   7   4      348.31      279.28     11.30 o 
 -11   7   4        3.62       -0.75      4.07 o 
  -9   7   4      100.92      112.95      9.59 o 
  -7   7   4       43.51       28.28      5.62 o 
  -5   7   4      205.10      242.55     10.37 o 
  -3   7   4      816.92      766.17     16.95 o 
  -1   7   4       40.76       46.69      5.24 o 
   1   7   4        0.08        2.85      4.23 o 
   3   7   4      379.13      407.49     13.95 o 
   5   7   4      281.68      330.18     13.89 o 
   7   7   4        0.59        2.13      4.96 o 
   9   7   4      432.47      385.16     11.39 o 
  11   7   4       58.66       60.87      5.47 o 
  13   7   4      251.55      244.28     11.99 o 
  15   7   4       16.76       11.93      7.69 o 
  17   7   4        0.78       -2.82      5.89 o 
  19   7   4       42.78       39.83     12.11 o 
  21   7   4       11.17       31.36     23.17 o 
 -24   8   4      228.50      233.40     21.31 o 
 -22   8   4       50.70       31.26     13.88 o 
 -20   8   4        0.70        6.81     11.96 o 
 -18   8   4      111.83      153.98     16.17 o 
 -16   8   4      533.18      521.87     36.12 o 
 -14   8   4        0.15       10.93      7.06 o 
 -12   8   4      448.69      431.85     22.08 o 
 -10   8   4      423.99      337.81      9.70 o 
  -8   8   4      277.12      259.12     11.14 o 
  -6   8   4      671.48      579.42     13.25 o 
  -4   8   4     1640.35     1739.57     25.00 o 
  -2   8   4       37.11       48.75     11.52 o 
   0   8   4       51.36       59.81      6.60 o 
   2   8   4        3.26        3.82      6.35 o 
   4   8   4      577.62      549.27     14.25 o 
   6   8   4        4.78        5.20      6.81 o 
   8   8   4        8.15        1.02      4.75 o 
  10   8   4      310.55      295.10     18.07 o 
  12   8   4      351.45      253.78     13.71 o 
  14   8   4        1.16        0.17      6.24 o 
  16   8   4        0.75      -10.81     13.67 o 
  18   8   4       14.53       16.05     12.55 o 
 -21   9   4        0.04       -4.25     11.24 o 
 -19   9   4       80.69       79.45     12.49 o 
 -17   9   4      107.09       85.91     16.72 o 
 -15   9   4        4.83        9.72      7.04 o 
 -13   9   4      101.01      102.82      9.78 o 
 -11   9   4        0.52       -6.11      6.11 o 
  -9   9   4       36.03       29.74      5.71 o 
  -7   9   4       64.65       64.84      6.89 o 
  -5   9   4       21.80       16.61      5.80 o 
  -3   9   4      556.01      543.10     16.47 o 
  -1   9   4      684.66      665.17     21.66 o 
   1   9   4      474.88      453.08     11.95 o 
   3   9   4      390.31      354.49     12.84 o 
   5   9   4      220.82      221.85     11.19 o 
   7   9   4        2.26       -2.38      7.20 o 
   9   9   4        0.04        5.82      7.56 o 
  11   9   4      107.42       98.95     19.79 o 
  13   9   4        0.57        3.60     10.09 o 
  15   9   4      370.24      463.54     26.75 o 
  17   9   4        0.92       26.80     18.12 o 
 -18  10   4        0.80       13.07      8.94 o 
 -16  10   4        2.77       -4.42      7.89 o 
 -14  10   4        0.61        1.89      6.33 o 
 -12  10   4        0.01        6.07      5.75 o 
 -10  10   4        1.99        7.33      7.45 o 
  -8  10   4        4.57        4.91      6.36 o 
  -6  10   4       45.53       50.54      6.37 o 
  -4  10   4      139.44      114.10      7.85 o 
  -2  10   4      396.33      384.41     14.85 o 
   0  10   4      954.52      919.21     20.67 o 
   2  10   4      146.34      112.66     14.18 o 
   4  10   4       95.58       99.24     13.67 o 
   6  10   4       37.90       42.29     12.41 o 
   8  10   4        2.64        9.48      8.19 o 
  10  10   4        7.41        7.42      8.64 o 
  12  10   4        6.39        7.83      8.59 o 
  14  10   4        0.07      -13.84     13.84 o 
 -15  11   4       48.58       29.24      7.28 o 
 -13  11   4       81.04       76.11     10.47 o 
 -11  11   4      125.00       90.83      9.88 o 
  -9  11   4      155.38      164.10     14.18 o 
  -7  11   4       94.44       69.18      9.67 o 
  -5  11   4       30.70       35.24      6.84 o 
  -3  11   4       65.37       64.98      9.25 o 
  -1  11   4       17.91       20.05      6.72 o 
   1  11   4       12.31       18.28     10.01 o 
   3  11   4       17.24       40.76     19.63 o 
   5  11   4      129.27      110.64     21.27 o 
   7  11   4       19.99       26.92     11.54 o 
   9  11   4       71.11       62.59     13.61 o 
  11  11   4        0.58       -8.78     11.21 o 
 -10  12   4       36.32       26.85     13.22 o 
  -8  12   4       18.60       24.05      9.85 o 
  -6  12   4       65.71       72.48     10.95 o 
  -4  12   4      537.92      583.66     35.13 o 
  -2  12   4       12.51        5.92      7.70 o 
   0  12   4       23.40       35.48     11.48 o 
   2  12   4      138.20      175.79     17.45 o 
   4  12   4        9.26       12.29     10.33 o 
 -31   1   5        1.24        0.74     12.07 o 
 -29   1   5      191.65      235.84     18.01 o 
 -27   1   5       22.69       23.57     12.37 o 
 -25   1   5      293.68      241.04     16.06 o 
 -23   1   5      474.15      390.01     22.40 o 
 -21   1   5      170.67      216.95     13.70 o 
 -19   1   5        7.85       11.59      8.20 o 
 -17   1   5       38.65       78.34     10.24 o 
 -15   1   5     1860.59     1937.31     27.55 o 
 -13   1   5     7951.83     8350.95     89.93 o 
 -11   1   5     4643.83     4516.51     50.66 o 
  -9   1   5      767.84      576.20     10.26 o 
  -7   1   5    10111.55    10668.53    100.21 o 
  -5   1   5        0.05        6.36      2.72 o 
  -3   1   5       14.01       37.08      2.98 o 
  -1   1   5    45526.86    47765.76    465.45 o 
   1   1   5        3.48       17.54      3.13 o 
   3   1   5       34.71       20.49      3.93 o 
   5   1   5      269.35      276.96      8.30 o 
   7   1   5     2342.17     2492.82     30.17 o 
   9   1   5        6.69       17.67      7.56 o 
  11   1   5     1916.12     2123.94     32.22 o 
  13   1   5      554.57      467.41     17.87 o 
  15   1   5      759.67      752.90     27.07 o 
  17   1   5      242.25      317.06     16.91 o 
  19   1   5       87.17       67.55     14.97 o 
  21   1   5       83.59      101.42     19.17 o 
  23   1   5       79.15       93.67     20.86 o 
 -30   2   5        0.67       -6.53     13.20 o 
 -28   2   5        2.90        4.25      9.35 o 
 -26   2   5        0.02        0.99      9.28 o 
 -24   2   5      200.67      227.08     19.09 o 
 -22   2   5      178.14      176.47     17.28 o 
 -20   2   5      304.55      276.17     14.93 o 
 -18   2   5      418.17      463.38     15.74 o 
 -16   2   5      660.61      679.64     18.65 o 
 -14   2   5     7447.91     7670.23    106.87 o 
 -12   2   5     3565.09     3344.81     60.69 o 
 -10   2   5     1094.45     1125.54     31.12 o 
  -8   2   5    13602.46    13952.88    142.86 o 
  -6   2   5     2194.94     2471.97     23.14 o 
  -4   2   5    14141.33    15672.82    191.83 o 
  -2   2   5    14945.23    15564.61    158.72 o 
   0   2   5    14638.72    16449.43    155.79 o 
   2   2   5     1291.35     1244.21     15.64 o 
   4   2   5       22.60        4.80      4.55 o 
   6   2   5      364.43      294.55     10.50 o 
   8   2   5     1308.47     1282.45     23.70 o 
  10   2   5      371.92      312.35     15.73 o 
  12   2   5      565.10      499.99     18.38 o 
  14   2   5        0.33        2.40      8.26 o 
  16   2   5        2.64        1.80      8.43 o 
  18   2   5       69.03       80.90     15.68 o 
  20   2   5       22.21       46.70     14.61 o 
  22   2   5      334.72      323.40     25.08 o 
  24   2   5      221.72      218.15     37.33 o 
 -29   3   5        7.12       -0.55      9.82 o 
 -27   3   5        0.36        7.52      9.28 o 
 -25   3   5        2.39       21.45      9.37 o 
 -23   3   5      415.24      393.36     21.57 o 
 -21   3   5     4095.17     4148.96     71.71 o 
 -19   3   5       77.98       86.90     12.21 o 
 -17   3   5     5122.86     4961.39     69.78 o 
 -15   3   5     2086.95     1991.13     32.95 o 
 -13   3   5     1020.40      904.99     16.17 o 
 -11   3   5     5744.47     6283.47     66.73 o 
  -9   3   5      451.71      419.62      7.98 o 
  -7   3   5      436.52      462.55      7.66 o 
  -5   3   5     4202.86     4248.03     40.58 o 
  -3   3   5     9392.89     9864.50     86.07 o 
  -1   3   5      216.25      311.23      6.39 o 
   1   3   5    10965.20    11925.99    124.53 o 
   3   3   5     2846.34     2290.49     24.20 o 
   5   3   5    25750.98    26957.99    300.27 o 
   7   3   5      131.12      118.23      9.30 o 
   9   3   5       28.03       17.11      8.12 o 
  11   3   5       12.23        5.51      9.42 o 
  13   3   5      507.04      539.46     18.75 o 
  15   3   5      203.66      221.96     17.18 o 
  17   3   5       16.30        9.43     11.93 o 
  19   3   5      125.32      135.28     18.42 o 
  21   3   5       11.49        2.67     15.09 o 
  23   3   5       32.10       34.76     17.31 o 
 -28   4   5       95.05       77.02     22.44 o 
 -26   4   5       29.84       32.34     14.02 o 
 -24   4   5       46.66       43.85     10.18 o 
 -22   4   5        2.23       -8.62      8.62 o 
 -20   4   5     8861.44     8817.43    150.55 o 
 -18   4   5     2831.00     2667.20     46.84 o 
 -16   4   5     4577.95     4446.98    100.78 o 
 -14   4   5       23.19       58.82     23.01 o 
 -12   4   5       25.50       46.92      5.76 o 
 -10   4   5      848.15     1007.77     12.30 o 
  -8   4   5      722.21      660.27     11.24 o 
  -6   4   5    10771.88    11076.54     93.19 o 
  -4   4   5      232.12      195.26     10.40 o 
  -2   4   5     3981.04     4464.08     37.12 o 
   0   4   5       31.80       36.86      4.65 o 
   2   4   5     7255.46     6825.40     71.27 o 
   4   4   5     4391.79     5139.57     47.12 o 
   6   4   5       50.41       79.73      8.34 o 
   8   4   5        2.39       -0.25      5.43 o 
  10   4   5        2.80        3.64      9.28 o 
  12   4   5       70.79       87.87     12.81 o 
  14   4   5     1104.77     1135.84     37.12 o 
  16   4   5      292.30      294.10     18.12 o 
  18   4   5      116.45      130.22     17.94 o 
  20   4   5      203.92      260.24     20.87 o 
  22   4   5        0.00        0.53     12.82 o 
 -29   5   5       31.34       19.71     19.42 o 
 -27   5   5        5.49       -0.49      8.82 o 
 -25   5   5        9.48        5.85      9.93 o 
 -23   5   5       83.52      106.06     11.85 o 
 -21   5   5      478.30      474.20     16.29 o 
 -19   5   5      470.22      550.44     19.17 o 
 -17   5   5     1322.72     1303.95     30.88 o 
 -15   5   5     1876.12     1851.38     26.15 o 
 -13   5   5      730.12      733.31     12.22 o 
 -11   5   5     1302.35     1255.06     22.86 o 
  -9   5   5     1177.21      987.96     14.33 o 
  -7   5   5      861.87      740.37     13.46 o 
  -5   5   5       70.92       97.41      7.69 o 
  -3   5   5     1795.96     1593.45     21.22 o 
  -1   5   5     1204.71     1132.42     13.36 o 
   1   5   5      267.09      248.19      8.61 o 
   3   5   5     2274.33     2264.46     33.29 o 
   5   5   5      390.33      359.23     16.04 o 
   7   5   5       45.91       61.80      5.66 o 
   9   5   5       76.04       91.01      9.81 o 
  11   5   5     1134.29     1110.83     22.03 o 
  13   5   5       10.26       -2.09      8.02 o 
  15   5   5      176.04      184.90     18.24 o 
  17   5   5       62.22       71.64     14.37 o 
  19   5   5       59.50       59.20     13.25 o 
  21   5   5       67.29       77.02     15.60 o 
 -26   6   5        0.01        1.43      8.20 o 
 -24   6   5       41.95       55.14     15.95 o 
 -22   6   5        0.04       -3.36      7.56 o 
 -20   6   5       46.28       70.52      9.34 o 
 -18   6   5       27.12       25.94      8.67 o 
 -16   6   5      116.98      143.94      9.26 o 
 -14   6   5     1305.89     1320.37     28.33 o 
 -12   6   5      603.52      580.48     15.21 o 
 -10   6   5     1982.04     2103.36     34.44 o 
  -8   6   5     1196.64     1193.43     17.58 o 
  -6   6   5     2016.49     2224.99     20.41 o 
  -4   6   5       29.55       45.25      5.02 o 
  -2   6   5       21.82       22.73      5.19 o 
   0   6   5       33.76       43.58      3.79 o 
   2   6   5      229.56      217.27     12.32 o 
   4   6   5      960.09      892.15     23.74 o 
   6   6   5     2314.78     2232.75     25.59 o 
   8   6   5      638.18      629.93     11.96 o 
  10   6   5      123.31      116.61      7.84 o 
  12   6   5      500.14      461.26     12.38 o 
  14   6   5       90.53       97.91      6.87 o 
  16   6   5      358.62      321.61     17.81 o 
  18   6   5        0.14       -2.01     10.01 o 
  20   6   5       29.67       37.73     12.60 o 
 -25   7   5      275.64      347.35     23.20 o 
 -23   7   5       59.97      117.42     14.46 o 
 -21   7   5      370.91      382.59     24.36 o 
 -19   7   5        0.88        3.83      6.89 o 
 -17   7   5       70.93       52.37     13.09 o 
 -15   7   5     3021.55     3060.88     76.80 o 
 -13   7   5      141.95      140.05     12.94 o 
 -11   7   5       10.43       17.01      5.11 o 
  -9   7   5      186.14      197.01      8.98 o 
  -7   7   5     1276.93     1195.34     14.69 o 
  -5   7   5       81.45      110.75      8.16 o 
  -3   7   5     3168.59     3154.77     37.96 o 
  -1   7   5      269.07      311.83     14.08 o 
   1   7   5        1.03        7.04      6.86 o 
   3   7   5       10.83        6.38      5.71 o 
   5   7   5        6.78        9.67      7.63 o 
   7   7   5       36.80       54.27      5.14 o 
   9   7   5      884.74      783.96     22.54 o 
  11   7   5       98.56       87.81     20.55 o 
  13   7   5      121.17      116.51      9.13 o 
  15   7   5       17.36       36.53      7.72 o 
  17   7   5       10.44        2.13      8.25 o 
  19   7   5      100.12      139.85     17.52 o 
 -24   8   5        9.01       21.79     15.07 o 
 -22   8   5       85.26       93.86     15.32 o 
 -20   8   5       60.43       37.18     11.48 o 
 -18   8   5        0.11       -8.88      8.88 o 
 -16   8   5       13.80       -7.31     10.44 o 
 -14   8   5      577.93      584.25     13.76 o 
 -12   8   5      115.16       97.17     13.36 o 
 -10   8   5      524.81      481.26     10.44 o 
  -8   8   5      476.77      431.42      9.51 o 
  -6   8   5       67.74       66.36      8.29 o 
  -4   8   5     2743.73     2728.96     34.49 o 
  -2   8   5     5534.49     5205.17     68.79 o 
   0   8   5       59.35       55.47      7.09 o 
   2   8   5     1892.91     1742.81     26.48 o 
   4   8   5      194.57      177.96     13.66 o 
   6   8   5       12.32       13.28      8.86 o 
   8   8   5        8.05        3.26      7.10 o 
  10   8   5      169.21      149.85      8.18 o 
  12   8   5        7.58        3.49      4.80 o 
  14   8   5        0.27        0.63     14.04 o 
  16   8   5        5.52       -4.57     11.91 o 
  18   8   5        5.00       20.92     13.58 o 
 -21   9   5       24.34       17.07     11.26 o 
 -19   9   5       89.52      126.58     11.58 o 
 -17   9   5       41.42       34.94      7.96 o 
 -15   9   5        4.14       20.00      7.42 o 
 -13   9   5      135.36      115.59      8.45 o 
 -11   9   5      230.89      214.45     15.43 o 
  -9   9   5        0.24       -0.22      4.36 o 
  -7   9   5      328.03      371.03     10.19 o 
  -5   9   5       12.65        8.94      4.28 o 
  -3   9   5      812.40      786.43     16.18 o 
  -1   9   5      120.72      124.15     16.36 o 
   1   9   5      104.56      126.10      9.09 o 
   3   9   5      536.46      516.30     15.89 o 
   5   9   5       17.72       40.60      9.51 o 
   7   9   5       89.85       96.69     13.99 o 
   9   9   5       20.56       16.15     10.91 o 
  11   9   5       23.31       31.58     11.55 o 
  13   9   5       74.94      106.29     17.51 o 
  15   9   5        4.00       12.32     16.64 o 
 -20  10   5       20.34       21.52      8.35 o 
 -18  10   5       14.91       14.68      6.80 o 
 -16  10   5        3.19       13.11      7.29 o 
 -14  10   5      130.47      130.20     10.98 o 
 -12  10   5      165.62      168.64      9.46 o 
 -10  10   5      528.37      572.90     17.42 o 
  -8  10   5       50.34       36.59      6.87 o 
  -6  10   5      124.93      116.50      8.71 o 
  -4  10   5        1.14       -0.94      3.92 o 
  -2  10   5       53.29       41.06     12.15 o 
   0  10   5      143.02      159.45     16.87 o 
   2  10   5      112.00      137.94     12.79 o 
   4  10   5       54.77       56.57      9.56 o 
   6  10   5      147.16      211.18     13.35 o 
   8  10   5       68.89       76.57      9.89 o 
  10  10   5        0.58       -2.01      9.45 o 
  12  10   5      209.30      246.62     15.91 o 
 -15  11   5       51.19       39.80      7.22 o 
 -13  11   5        9.20        6.28      6.86 o 
 -11  11   5        3.40        7.01      7.02 o 
  -9  11   5       89.85      106.51      8.25 o 
  -7  11   5      280.06      331.08     13.61 o 
  -5  11   5       28.12       21.32      5.81 o 
  -3  11   5      147.08      133.45      9.62 o 
  -1  11   5      142.88      151.85      8.69 o 
   1  11   5       36.90       46.34     13.43 o 
   3  11   5      573.84      632.95     24.75 o 
   5  11   5       21.47        7.80      9.10 o 
   7  11   5      408.94      540.41     19.79 o 
   9  11   5        0.05        9.29     12.10 o 
 -10  12   5        5.20       -7.21      7.21 o 
  -8  12   5        1.50       -0.38      6.23 o 
  -6  12   5        2.34       -1.92      7.04 o 
  -4  12   5      231.75      223.47     26.66 o 
  -2  12   5       12.33       27.66      8.90 o 
   0  12   5       87.98       96.19     13.65 o 
   2  12   5       47.49       78.06     13.65 o 
   4  12   5      101.45      116.17     24.42 o 
 -30   0   6      181.97      288.60     24.71 o 
 -28   0   6        1.15        8.91     15.46 o 
 -26   0   6      475.49      353.86     22.89 o 
 -24   0   6     2472.86     2328.44     69.18 o 
 -22   0   6      672.95      470.94     26.30 o 
 -20   0   6        2.90        4.50     12.02 o 
 -18   0   6      119.34       93.27     15.26 o 
 -16   0   6      176.75      287.18     16.09 o 
 -14   0   6     1354.31     1068.43     43.02 o 
 -12   0   6     3946.46     4163.54    108.12 o 
 -10   0   6    15687.98    18662.84    290.21 o 
  -8   0   6     7317.78     7736.13    101.94 o 
  -6   0   6    11558.59    13587.60    187.22 o 
  -4   0   6    14019.35    15446.35    323.21 o 
  -2   0   6    20542.33    21146.11    230.28 o 
   0   0   6    17615.15    19799.67    218.40 o 
   2   0   6      855.13      731.31     17.28 o 
   4   0   6       24.46       16.67      5.11 o 
   6   0   6      272.97      202.84     30.24 o 
   8   0   6     9273.27     9035.47    146.18 o 
  10   0   6     1041.04      736.62     41.61 o 
  12   0   6      124.75       70.03     18.90 o 
  14   0   6     1207.78     1213.18     38.36 o 
  16   0   6        5.85       12.82     13.96 o 
  18   0   6      119.64      139.29     21.55 o 
  20   0   6      816.45      731.18     44.63 o 
  22   0   6      740.14      778.21     47.01 o 
  24   0   6       10.52       21.17     21.08 o 
 -31   1   6       81.82       79.64     15.16 o 
 -29   1   6        5.11       -9.56     10.60 o 
 -27   1   6       52.60       69.99     14.00 o 
 -25   1   6      318.46      346.89     18.17 o 
 -23   1   6      179.47      238.67     17.67 o 
 -21   1   6       67.31       76.58     12.25 o 
 -19   1   6     1265.68     1311.15     25.70 o 
 -17   1   6      261.16      243.35      9.84 o 
 -15   1   6      713.64      762.58     15.84 o 
 -13   1   6     7071.37     7265.79     78.41 o 
 -11   1   6        0.23       -3.36      4.54 o 
  -9   1   6     4593.90     5080.59     63.63 o 
  -7   1   6      495.45      363.37      8.54 o 
  -5   1   6      121.45      147.98      3.34 o 
  -3   1   6      109.67      185.93      4.38 o 
  -1   1   6    26003.39    26705.17    216.31 o 
   1   1   6     1948.48     1702.05     15.96 o 
   3   1   6     1932.63     1936.41     17.14 o 
   5   1   6     4754.58     4729.53     52.40 o 
   7   1   6      156.21      199.57     11.44 o 
   9   1   6     1246.92     1307.24     26.21 o 
  11   1   6       17.96       44.04     12.31 o 
  13   1   6       10.09       12.03      9.66 o 
  15   1   6       20.81       33.69     12.55 o 
  17   1   6       85.23      106.90     14.06 o 
  19   1   6      680.05      713.94     33.39 o 
  21   1   6       52.75       34.68     15.40 o 
  23   1   6       83.24      110.60     19.64 o 
 -30   2   6        2.45        7.23     11.99 o 
 -28   2   6       67.64       57.76     15.86 o 
 -26   2   6        0.03       -6.58     10.94 o 
 -24   2   6      152.57      145.46     12.45 o 
 -22   2   6        1.68       -4.57     11.89 o 
 -20   2   6     1057.24      903.77     25.01 o 
 -18   2   6       15.26       21.81      7.26 o 
 -16   2   6      707.61      591.23     20.82 o 
 -14   2   6        4.07       13.96      5.09 o 
 -12   2   6       86.99       93.22      5.95 o 
 -10   2   6     2217.28     2278.40     33.89 o 
  -8   2   6      362.07      153.35      3.85 o 
  -6   2   6     1059.25     1365.06     18.65 o 
  -4   2   6      858.79      939.01      9.63 o 
  -2   2   6     2130.47     2287.64     19.84 o 
   0   2   6       67.28       78.40      5.05 o 
   2   2   6      725.89      763.46      8.61 o 
   4   2   6      790.56      805.11     14.32 o 
   6   2   6      116.53       95.58      7.42 o 
   8   2   6      197.30      249.90     10.93 o 
  10   2   6      252.89      234.98     13.95 o 
  12   2   6      110.47      145.91     15.68 o 
  14   2   6       20.35       20.40     10.93 o 
  16   2   6      279.37      334.29     17.04 o 
  18   2   6       12.51        0.70      9.86 o 
  20   2   6        7.34      -11.05     14.21 o 
  22   2   6       24.09       10.30     15.71 o 
 -29   3   6       46.54       39.25     15.16 o 
 -27   3   6        3.77       -0.82      9.45 o 
 -25   3   6      129.98      156.06     14.33 o 
 -23   3   6      148.94      163.80     13.07 o 
 -21   3   6        9.04        2.99     10.61 o 
 -19   3   6     1283.71     1197.60     24.43 o 
 -17   3   6       52.25       76.90     11.22 o 
 -15   3   6      366.00      299.59     17.20 o 
 -13   3   6      210.01      212.86      8.62 o 
 -11   3   6     2595.20     2632.01     29.09 o 
  -9   3   6     1446.13     1811.62     17.31 o 
  -7   3   6     1518.84     1531.41     12.45 o 
  -5   3   6     4137.64     5169.97     60.27 o 
  -3   3   6      529.89      603.52     12.10 o 
  -1   3   6       66.48      146.86      5.93 o 
   1   3   6     8803.27     9289.77     96.99 o 
   3   3   6     5383.06     5927.85     49.90 o 
   5   3   6    12912.48    12853.79    133.47 o 
   7   3   6       15.04       31.52      8.69 o 
   9   3   6        8.03       16.62      9.01 o 
  11   3   6      121.41      140.29     14.93 o 
  13   3   6       94.73       92.61     13.38 o 
  15   3   6      532.36      560.84     23.70 o 
  17   3   6      273.11      281.66     21.03 o 
  19   3   6        8.58       27.97     13.67 o 
  21   3   6       29.54       38.84     17.67 o 
  23   3   6        0.02        2.82     15.05 o 
 -30   4   6       51.48       31.57     17.23 o 
 -28   4   6      101.72       81.51     25.18 o 
 -26   4   6      658.61      632.04     20.95 o 
 -24   4   6       14.39        9.51      8.18 o 
 -22   4   6       15.65       26.52      9.46 o 
 -20   4   6     2924.33     3029.50     54.87 o 
 -18   4   6      736.84      814.28     23.29 o 
 -16   4   6      848.53      860.71     21.24 o 
 -14   4   6     8429.41     8266.04    102.76 o 
 -12   4   6      581.55      657.12     11.07 o 
 -10   4   6      214.91      234.00      6.61 o 
  -8   4   6     3903.93     4267.70     51.57 o 
  -6   4   6     4083.86     3979.07     31.46 o 
  -4   4   6     7071.60     7669.82     68.10 o 
  -2   4   6     2920.10     2739.95     23.43 o 
   0   4   6     6710.65     6825.44     65.24 o 
   2   4   6     4044.16     4451.04     50.51 o 
   4   4   6     1983.46     1970.78     27.33 o 
   6   4   6     1525.58     1632.32     23.76 o 
   8   4   6     1336.58     1311.06     22.79 o 
  10   4   6      327.06      357.19     16.14 o 
  12   4   6       68.62       67.84     13.88 o 
  14   4   6      267.19      359.73     20.25 o 
  16   4   6      508.10      481.14     22.33 o 
  18   4   6       71.83       88.79     18.14 o 
  20   4   6      173.51      193.05     21.11 o 
  22   4   6        6.24       15.79     16.33 o 
 -29   5   6        0.07        9.84     10.15 o 
 -27   5   6      255.46      295.78     22.38 o 
 -25   5   6      310.52      389.83     19.25 o 
 -23   5   6       61.24       67.04      9.95 o 
 -21   5   6        1.63       13.62      8.88 o 
 -19   5   6     2784.40     2812.38     42.89 o 
 -17   5   6        3.23       -2.57      5.23 o 
 -15   5   6     1184.84     1147.17     21.66 o 
 -13   5   6       28.26       25.00      6.12 o 
 -11   5   6       46.82       38.11      6.62 o 
  -9   5   6     1283.01     1408.31     15.99 o 
  -7   5   6      196.57      195.54      5.78 o 
  -5   5   6      180.40      164.04      7.47 o 
  -3   5   6        0.12       -2.40      3.67 o 
  -1   5   6     2669.75     2598.59     43.84 o 
   1   5   6     1591.17     1504.10     22.51 o 
   3   5   6      119.38      152.19      8.75 o 
   5   5   6     3247.56     3326.89     47.69 o 
   7   5   6      891.26      821.94     12.66 o 
   9   5   6       94.42      111.61     10.65 o 
  11   5   6        4.64       -8.71      9.30 o 
  13   5   6      945.92      915.58     22.93 o 
  15   5   6      540.61      570.31     22.15 o 
  17   5   6      352.38      384.88     22.59 o 
  19   5   6      149.32      175.31     18.09 o 
  21   5   6        2.54       -0.34     10.69 o 
 -28   6   6       83.65       61.31     24.62 o 
 -26   6   6      354.10      398.86     23.68 o 
 -24   6   6        0.17       -1.29      7.01 o 
 -22   6   6        0.72        8.04      7.43 o 
 -20   6   6     1538.34     1532.89     34.91 o 
 -18   6   6      166.18      152.21      9.56 o 
 -16   6   6     2244.38     2242.85     50.63 o 
 -14   6   6       13.22       11.32      6.45 o 
 -12   6   6       59.78       34.58      8.13 o 
 -10   6   6      569.29      624.02     10.90 o 
  -8   6   6      102.14      106.88      7.11 o 
  -6   6   6        0.03        2.13      2.65 o 
  -4   6   6       75.35       69.77      5.21 o 
  -2   6   6      792.36      795.66     11.74 o 
   0   6   6        5.33        2.65      4.38 o 
   2   6   6      502.42      564.79     16.48 o 
   4   6   6      322.74      309.13     13.04 o 
   6   6   6       86.54      101.39     11.10 o 
   8   6   6      826.23      738.43     12.38 o 
  10   6   6       42.01       42.42      5.76 o 
  12   6   6      304.35      316.52     15.49 o 
  14   6   6      669.34      641.83     20.03 o 
  16   6   6      122.95      105.64     16.97 o 
  18   6   6      196.61      176.34     18.38 o 
  20   6   6       11.55       14.75     15.26 o 
 -25   7   6      101.26      146.89     11.61 o 
 -23   7   6      565.36      638.28     17.88 o 
 -21   7   6       12.73       32.47     14.04 o 
 -19   7   6      105.96      108.50     10.79 o 
 -17   7   6       12.28       14.72      7.06 o 
 -15   7   6      399.97      363.75     17.39 o 
 -13   7   6        9.13        9.56      5.52 o 
 -11   7   6        5.88       21.27      5.37 o 
  -9   7   6      128.37      167.95      6.46 o 
  -7   7   6       44.01       28.28      6.37 o 
  -5   7   6     7152.51     7245.38     76.72 o 
  -3   7   6        9.40        3.61      7.32 o 
  -1   7   6    17660.49    17341.74    172.97 o 
   1   7   6     1139.93      998.46     17.31 o 
   3   7   6     1243.13     1330.70     23.40 o 
   5   7   6      178.32      179.69     10.94 o 
   7   7   6       31.02        8.54      9.60 o 
   9   7   6        1.87        3.90      2.88 o 
  11   7   6        7.58       17.41      7.77 o 
  13   7   6       12.09       14.83      6.15 o 
  15   7   6        0.60       14.33     10.96 o 
  17   7   6       23.43       33.66     12.28 o 
  19   7   6       47.85       70.15     15.24 o 
 -24   8   6      169.29      139.16     31.03 o 
 -22   8   6      130.26      173.39     13.14 o 
 -20   8   6        4.38        2.58      8.48 o 
 -18   8   6        2.31       13.02      7.78 o 
 -16   8   6       42.74       58.18      9.84 o 
 -14   8   6     1429.96     1516.14     34.44 o 
 -12   8   6       28.91       17.51      7.78 o 
 -10   8   6      126.28      115.81      8.07 o 
  -8   8   6      217.35      192.97      8.50 o 
  -6   8   6      307.58      325.79     10.70 o 
  -4   8   6      883.89      826.90     16.12 o 
  -2   8   6     4254.99     3938.83     57.40 o 
   0   8   6      886.28      800.66     19.64 o 
   2   8   6     3421.71     3461.54     44.60 o 
   4   8   6      494.59      534.99     17.13 o 
   6   8   6       14.55        7.66      7.74 o 
   8   8   6      536.35      575.50     21.49 o 
  10   8   6        6.50        9.71     10.28 o 
  12   8   6      139.59      152.27     30.08 o 
  14   8   6       23.12        3.79     10.43 o 
  16   8   6       98.91      149.03     19.86 o 
 -23   9   6        2.98       16.78     10.18 o 
 -21   9   6      154.81      180.86     30.32 o 
 -19   9   6       38.68       29.06      7.48 o 
 -17   9   6       92.53      118.68     17.19 o 
 -15   9   6      248.60      240.51     11.82 o 
 -13   9   6       54.47       85.78      8.01 o 
 -11   9   6       74.70       64.94     10.17 o 
  -9   9   6      227.93      242.39      8.77 o 
  -7   9   6        7.99        9.26      5.64 o 
  -5   9   6       14.40        9.88      4.57 o 
  -3   9   6      396.84      347.26     13.04 o 
  -1   9   6        4.20        1.23      5.20 o 
   1   9   6      165.25      172.53     10.44 o 
   3   9   6       26.92       40.07      8.40 o 
   5   9   6      590.66      659.47     30.56 o 
   7   9   6       65.62       47.56      9.91 o 
   9   9   6       15.32       15.66     11.28 o 
  11   9   6       75.97       55.67     11.72 o 
  13   9   6      124.40      121.60     20.55 o 
  15   9   6        9.38       13.02     12.73 o 
 -20  10   6       22.94       15.55      7.34 o 
 -18  10   6        0.34       13.15      7.57 o 
 -16  10   6       24.04       25.57      6.67 o 
 -14  10   6       23.00       28.95      6.45 o 
 -12  10   6        9.45        1.61      4.72 o 
 -10  10   6       95.89       63.57      9.61 o 
  -8  10   6      121.49      124.75      9.03 o 
  -6  10   6       28.63       31.71      7.23 o 
  -4  10   6        5.55        4.46      6.96 o 
  -2  10   6       24.79       24.92      5.31 o 
   0  10   6        5.27       12.68     10.23 o 
   2  10   6       63.47       65.40      9.60 o 
   4  10   6        6.98        2.99      7.67 o 
   6  10   6        1.87        3.52      7.22 o 
   8  10   6        2.37       12.75      8.17 o 
  10  10   6       14.67       20.57      9.94 o 
  12  10   6        6.61       -9.88     11.66 o 
 -15  11   6        9.06        7.50      7.27 o 
 -13  11   6        0.45        2.34     10.60 o 
 -11  11   6       12.27       16.34      8.26 o 
  -9  11   6        0.22        1.99      6.41 o 
  -7  11   6        5.76        5.79      5.57 o 
  -5  11   6        0.10        0.11      5.66 o 
  -3  11   6        2.57       -5.07      5.15 o 
  -1  11   6        0.03       -1.31     11.10 o 
   1  11   6       68.17       62.72     12.90 o 
   3  11   6      155.45      210.31     18.05 o 
   5  11   6       88.23       85.72     20.72 o 
   7  11   6      158.08      183.57     15.87 o 
 -10  12   6       54.32       44.66     11.45 o 
  -8  12   6       68.64       71.26     17.25 o 
  -6  12   6      727.63      766.71     26.11 o 
  -4  12   6       18.96       16.56      8.32 o 
  -2  12   6      186.25      206.15     28.33 o 
   0  12   6       23.47       20.73     13.56 o 
   2  12   6        0.50       22.30     19.05 o 
 -31   1   7        0.34        1.47      8.89 o 
 -29   1   7      174.52      183.68     17.79 o 
 -27   1   7       12.03       23.10     10.60 o 
 -25   1   7      617.52      578.29     19.28 o 
 -23   1   7      159.39      188.54     12.67 o 
 -21   1   7      724.69      641.22     19.82 o 
 -19   1   7      803.30      769.04     18.72 o 
 -17   1   7      395.82      357.44     14.55 o 
 -15   1   7     9491.63    10098.34    115.47 o 
 -13   1   7      484.60      584.75     13.09 o 
 -11   1   7     7691.47     8414.93     82.81 o 
  -9   1   7     5142.18     5515.10     48.56 o 
  -7   1   7      763.69      861.97     13.60 o 
  -5   1   7     9565.88    10944.32     92.45 o 
  -3   1   7    29766.31    30589.95    294.04 o 
  -1   1   7     5290.02     5017.91     33.19 o 
   1   1   7     9205.19     9194.36     74.99 o 
   3   1   7      507.29      484.26      8.88 o 
   5   1   7     4103.59     4173.90     41.06 o 
   7   1   7     1763.86     1710.64     26.57 o 
   9   1   7      199.97      241.53     12.76 o 
  11   1   7       10.11        9.89     10.67 o 
  13   1   7     1451.30     1522.08     35.36 o 
  15   1   7       29.15       30.35     17.81 o 
  17   1   7       45.54       34.25     13.17 o 
  19   1   7       23.67       44.10     15.06 o 
  21   1   7      157.48      137.99     17.85 o 
  23   1   7        4.73       11.65     16.48 o 
 -30   2   7        4.40        3.23      8.64 o 
 -28   2   7      115.00       68.04     12.62 o 
 -26   2   7      121.14      124.71     14.40 o 
 -24   2   7        1.89       -1.19      7.00 o 
 -22   2   7      154.37      163.74     12.14 o 
 -20   2   7       35.82       21.52      7.53 o 
 -18   2   7      184.51      193.18     10.02 o 
 -16   2   7       36.73       30.98      6.69 o 
 -14   2   7      145.96      148.81      6.84 o 
 -12   2   7    13273.09    13451.54    259.74 o 
 -10   2   7    14098.48    14785.85    154.87 o 
  -8   2   7     5940.15     5585.34     50.09 o 
  -6   2   7    22812.20    26040.78    352.68 o 
  -4   2   7     4643.69     4813.74     38.94 o 
  -2   2   7     4809.92     4401.20     32.81 o 
   0   2   7       51.33       67.46      4.49 o 
   2   2   7     3728.47     4144.20    150.09 o 
   4   2   7     1274.13     1201.78     14.25 o 
   6   2   7     1205.90      969.24     16.26 o 
   8   2   7      478.16      432.00     13.52 o 
  10   2   7      476.55      473.33     17.55 o 
  12   2   7       38.08       36.77     10.91 o 
  14   2   7      439.18      405.32     24.10 o 
  16   2   7      607.73      710.28     25.03 o 
  18   2   7      364.71      378.80     24.44 o 
  20   2   7       26.71       17.14     15.60 o 
  22   2   7       40.26       57.74     16.32 o 
 -31   3   7      122.45      106.15     24.30 o 
 -29   3   7       18.20       22.58     12.45 o 
 -27   3   7      130.19      149.17     15.92 o 
 -25   3   7       28.19       27.85     12.71 o 
 -23   3   7       10.58       26.88      9.27 o 
 -21   3   7       28.30       33.41      8.43 o 
 -19   3   7      182.92      210.27     20.01 o 
 -17   3   7     1676.10     1637.10     33.91 o 
 -15   3   7      423.15      438.81     10.60 o 
 -13   3   7      321.12      263.37      7.77 o 
 -11   3   7     5366.68     5822.16     54.36 o 
  -9   3   7      546.62      596.35     10.18 o 
  -7   3   7    11480.71    12298.82    146.83 o 
  -5   3   7    17314.98    17093.23    182.58 o 
  -3   3   7     6977.31     7149.02     61.09 o 
  -1   3   7     8684.20     9205.25     83.86 o 
   1   3   7    16056.52    15713.47    178.89 o 
   3   3   7     3434.18     3124.46     27.12 o 
   5   3   7      583.84      566.55     12.98 o 
   7   3   7     1038.83     1012.69     20.07 o 
   9   3   7      170.17      215.17     12.29 o 
  11   3   7     2477.83     2397.50     41.01 o 
  13   3   7      395.56      430.82     20.74 o 
  15   3   7     1425.44     1380.21     35.01 o 
  17   3   7       15.43        5.12     12.48 o 
  19   3   7       82.82       75.52     21.42 o 
  21   3   7        6.29       -2.47     12.71 o 
 -30   4   7      344.87      388.31     24.15 o 
 -28   4   7       20.24       18.58     11.45 o 
 -26   4   7        9.44        6.50      8.52 o 
 -24   4   7       10.91        5.99      9.01 o 
 -22   4   7      147.54      152.80     10.70 o 
 -20   4   7     6202.35     6255.90    104.65 o 
 -18   4   7      322.08      270.62     13.99 o 
 -16   4   7     7078.83     6727.56     80.40 o 
 -14   4   7      283.18      299.48      8.47 o 
 -12   4   7       21.10       26.12      3.68 o 
 -10   4   7      856.20      849.54     20.70 o 
  -8   4   7     1820.12     2154.59     18.31 o 
  -6   4   7       85.03       93.46      3.43 o 
  -4   4   7     6658.11     7725.94     87.13 o 
  -2   4   7      110.07      129.34      6.94 o 
   0   4   7      958.70      928.38     16.06 o 
   2   4   7        4.38        2.66      5.27 o 
   4   4   7     3431.06     3392.63     45.70 o 
   6   4   7       25.14       22.42      7.70 o 
   8   4   7      282.82      278.74     14.21 o 
  10   4   7       77.63       85.79     11.92 o 
  12   4   7      424.04      394.75     17.08 o 
  14   4   7     1495.60     1470.15     29.71 o 
  16   4   7      108.70      148.57     15.95 o 
  18   4   7     1169.46     1142.10     33.97 o 
  20   4   7       65.18       58.94     16.11 o 
 -29   5   7       96.58      101.90     17.62 o 
 -27   5   7       23.58       18.95     10.67 o 
 -25   5   7      153.79      169.40     14.82 o 
 -23   5   7        6.02        9.56      9.47 o 
 -21   5   7       29.10       25.12      7.64 o 
 -19   5   7       16.43       13.49      9.38 o 
 -17   5   7     1116.89     1133.00     22.87 o 
 -15   5   7      719.72      666.16     15.32 o 
 -13   5   7     5583.40     5500.73     68.67 o 
 -11   5   7       34.68       24.13      7.22 o 
  -9   5   7      851.43     1096.51     15.84 o 
  -7   5   7      326.30      329.10      8.65 o 
  -5   5   7      691.96      883.14     15.10 o 
  -3   5   7     1264.48     1405.60     15.57 o 
  -1   5   7      151.47      161.05      6.75 o 
   1   5   7      934.25      992.94     17.31 o 
   3   5   7     1095.21     1008.68     19.88 o 
   5   5   7       40.46       37.88     11.22 o 
   7   5   7     1089.44     1023.37     28.22 o 
   9   5   7     1603.84     1571.00     27.58 o 
  11   5   7      124.66      108.80     13.85 o 
  13   5   7        3.69        1.05      8.63 o 
  15   5   7        0.36       -4.32      9.87 o 
  17   5   7       50.68       53.76     13.00 o 
  19   5   7        1.73        7.37     14.06 o 
 -28   6   7      106.64      118.07     16.18 o 
 -26   6   7       44.56       76.11     10.74 o 
 -24   6   7        0.01        6.39      8.37 o 
 -22   6   7       24.19       15.82      8.03 o 
 -20   6   7      603.65      589.37     23.00 o 
 -18   6   7      213.84      233.95      9.95 o 
 -16   6   7      246.21      227.38     10.68 o 
 -14   6   7        1.38        6.90      7.11 o 
 -12   6   7       75.92       66.40      5.43 o 
 -10   6   7       96.99       95.96      6.38 o 
  -8   6   7     4567.07     4581.34     42.17 o 
  -6   6   7      944.06      847.57     17.63 o 
  -4   6   7     1146.62     1097.47     15.12 o 
  -2   6   7     1668.53     1617.04     18.04 o 
   0   6   7      226.87      202.48     11.58 o 
   2   6   7     3500.14     3271.29     43.22 o 
   4   6   7       94.80      122.05     13.25 o 
   6   6   7       14.65       15.59      9.04 o 
   8   6   7       26.44        8.17      8.05 o 
  10   6   7      978.75      775.86     28.59 o 
  12   6   7       35.47       34.34      6.00 o 
  14   6   7       25.02       32.57      5.43 o 
  16   6   7        0.04       -2.05      9.35 o 
  18   6   7       16.88       16.09     14.91 o 
 -27   7   7       32.44       40.93     13.58 o 
 -25   7   7        5.18       13.95      7.56 o 
 -23   7   7       94.51      114.23     25.95 o 
 -21   7   7      188.46      159.04     30.43 o 
 -19   7   7       13.16       21.63     11.06 o 
 -17   7   7      220.54      258.16     17.15 o 
 -15   7   7       93.36       78.65     10.37 o 
 -13   7   7      246.89      278.59     10.07 o 
 -11   7   7      480.97      383.10     10.52 o 
  -9   7   7       92.39      110.46      9.96 o 
  -7   7   7       11.01       14.62      5.30 o 
  -5   7   7      382.16      349.02     11.43 o 
  -3   7   7      774.79      721.06     13.70 o 
  -1   7   7     3847.00     3484.33     42.05 o 
   1   7   7      760.03      800.54     19.11 o 
   3   7   7     1655.42     1488.02     26.63 o 
   5   7   7      315.23      263.38     13.24 o 
   7   7   7      982.49      921.66     20.76 o 
   9   7   7      274.34      261.37     20.09 o 
  11   7   7      118.71      108.69      7.15 o 
  13   7   7      118.12       90.74     15.28 o 
  15   7   7       12.68        7.10     17.24 o 
  17   7   7       17.77        0.09     13.34 o 
 -24   8   7      155.60      158.12     18.93 o 
 -22   8   7        0.05       -1.61      8.67 o 
 -20   8   7        0.10        0.29     10.18 o 
 -18   8   7       18.13       32.42      9.78 o 
 -16   8   7     1058.95     1057.45     20.53 o 
 -14   8   7      121.07      159.73     11.92 o 
 -12   8   7      345.18      312.56      8.49 o 
 -10   8   7       38.80       49.73      5.27 o 
  -8   8   7       60.18       58.16      6.79 o 
  -6   8   7      205.81      202.13     13.48 o 
  -4   8   7     1750.21     1686.51     22.78 o 
  -2   8   7       98.57       84.69      6.96 o 
   0   8   7     1534.61     1599.38     26.44 o 
   2   8   7     1110.68     1067.45     19.46 o 
   4   8   7       67.80       57.26      8.96 o 
   6   8   7      193.79      194.07     12.50 o 
   8   8   7       62.18       57.00     11.16 o 
  10   8   7       22.10       12.74     11.90 o 
  12   8   7       92.16      102.04     14.02 o 
  14   8   7       22.55       41.19     12.88 o 
  16   8   7       10.28       17.74     15.24 o 
 -23   9   7       25.57       26.43     12.12 o 
 -21   9   7        0.19        5.82     10.94 o 
 -19   9   7       11.94        9.24     11.52 o 
 -17   9   7      171.82      166.00     11.07 o 
 -15   9   7       52.49       36.63      6.28 o 
 -13   9   7        1.29       -4.22      5.60 o 
 -11   9   7      297.61      317.65     16.72 o 
  -9   9   7      302.39      297.79     10.07 o 
  -7   9   7       58.97       56.68      6.26 o 
  -5   9   7      144.15      160.77      9.56 o 
  -3   9   7      149.56      141.64      8.70 o 
  -1   9   7      138.88      121.78     10.34 o 
   1   9   7       72.80       68.82      7.97 o 
   3   9   7      207.78      232.67     13.92 o 
   5   9   7      116.93      184.57     20.80 o 
   7   9   7      217.30      294.49     17.28 o 
   9   9   7       21.51       41.32     11.30 o 
  11   9   7        4.32       15.39     13.03 o 
  13   9   7       49.03       33.36     13.60 o 
 -20  10   7       38.30       32.29     11.79 o 
 -18  10   7        3.82        3.61      7.25 o 
 -16  10   7        0.68        3.66      7.06 o 
 -14  10   7       19.37       26.27      7.60 o 
 -12  10   7       61.54       68.31      7.92 o 
 -10  10   7        6.37       -0.65      5.58 o 
  -8  10   7       57.04       69.45      5.83 o 
  -6  10   7       54.54       42.45      4.98 o 
  -4  10   7       62.59       53.36      8.47 o 
  -2  10   7        2.51       -3.22      8.44 o 
   0  10   7       25.53       17.55     12.46 o 
   2  10   7        1.38        2.72      7.05 o 
   4  10   7       26.26       17.51      9.84 o 
   6  10   7       12.61       19.62      9.82 o 
   8  10   7       96.75       83.76     17.61 o 
  10  10   7       38.60       39.65     11.03 o 
 -15  11   7      163.82      211.35     19.22 o 
 -13  11   7        6.07        8.18     13.53 o 
 -11  11   7       66.14       61.13      9.08 o 
  -9  11   7       13.69       25.63      7.82 o 
  -7  11   7        1.37        3.21      5.08 o 
  -5  11   7      131.00      134.13     11.41 o 
  -3  11   7       14.88       24.89      8.69 o 
  -1  11   7       33.24       32.20     10.24 o 
   1  11   7       93.69       96.19     12.87 o 
   3  11   7       20.67       11.27      8.50 o 
   5  11   7        6.31       23.78     12.59 o 
   7  11   7       19.05       10.79      9.20 o 
 -10  12   7      161.14      118.22     42.92 o 
  -8  12   7        1.05       40.85     27.74 o 
  -6  12   7        0.53       -3.34      5.86 o 
  -4  12   7       11.81       -5.80      7.49 o 
  -2  12   7        8.45       13.08     11.17 o 
   0  12   7        4.91        2.22     10.95 o 
 -32   0   8       78.42       83.96     19.00 o 
 -30   0   8       89.85       90.58     26.51 o 
 -28   0   8        0.01       13.26     20.68 o 
 -26   0   8       63.46       69.73     14.74 o 
 -24   0   8     3091.70     2898.87     85.24 o 
 -22   0   8       98.08      105.96     13.88 o 
 -20   0   8      250.77      248.81     15.58 o 
 -18   0   8        3.70        6.60      7.74 o 
 -16   0   8    12413.30    12706.96    235.98 o 
 -14   0   8      296.99      152.00     17.06 o 
 -12   0   8     9219.81     8796.67    217.19 o 
 -10   0   8     6013.93     5979.09     76.97 o 
  -8   0   8      720.77      853.46     12.96 o 
  -6   0   8     6543.91     5743.76     74.66 o 
  -4   0   8    20101.81    23089.03    300.89 o 
  -2   0   8      953.67      847.29     10.35 o 
   0   0   8        2.10       16.75      3.72 o 
   2   0   8      156.53      184.24     10.86 o 
   4   0   8      132.73       87.01      7.24 o 
   6   0   8      259.74      335.21     12.31 o 
   8   0   8     1037.33     1125.11     30.50 o 
  10   0   8        1.31        9.51     12.17 o 
  12   0   8       11.30      -12.62     17.06 o 
  14   0   8      637.48      584.68     28.04 o 
  16   0   8       24.26       37.50     16.71 o 
  18   0   8      279.22      291.73     27.10 o 
  20   0   8      472.05      536.82     42.36 o 
  22   0   8       55.23       69.04     39.08 o 
 -31   1   8       19.96       26.56     11.85 o 
 -29   1   8       22.14       25.72     10.55 o 
 -27   1   8       36.02       41.76     13.22 o 
 -25   1   8      240.11      258.34     15.27 o 
 -23   1   8      428.64      424.04     16.92 o 
 -21   1   8      440.88      465.44     14.14 o 
 -19   1   8      714.99      596.91     15.17 o 
 -17   1   8      183.46      244.98     11.01 o 
 -15   1   8     3292.24     3245.19     55.26 o 
 -13   1   8     7528.71     8362.05    139.20 o 
 -11   1   8     6144.47     6574.14     73.60 o 
  -9   1   8     3784.82     3963.45     45.54 o 
  -7   1   8      650.81      760.45     11.54 o 
  -5   1   8     1874.00     1859.84     16.15 o 
  -3   1   8    10426.11    10934.77     87.55 o 
  -1   1   8     9282.16    10209.89     80.83 o 
   1   1   8      865.68      807.54      9.86 o 
   3   1   8     2116.70     1866.67     18.26 o 
   5   1   8     1114.82      908.41     13.55 o 
   7   1   8      182.27      235.92     18.44 o 
   9   1   8     2446.07     2544.58     37.27 o 
  11   1   8       14.67       13.69     10.28 o 
  13   1   8      608.00      615.86     19.74 o 
  15   1   8      300.84      261.11     19.42 o 
  17   1   8      446.75      467.42     21.20 o 
  19   1   8        1.16       -2.24     11.91 o 
  21   1   8       45.21       44.11     15.15 o 
 -32   2   8        2.77        5.44     10.26 o 
 -30   2   8      177.42      194.74     37.58 o 
 -28   2   8       11.98       20.56     10.07 o 
 -26   2   8      534.00      513.90     19.34 o 
 -24   2   8        4.27        1.25      8.05 o 
 -22   2   8      496.54      449.44     15.54 o 
 -20   2   8       17.49       30.25      9.55 o 
 -18   2   8      117.78      150.10     10.00 o 
 -16   2   8      214.59      212.55      7.56 o 
 -14   2   8       15.80        7.65      4.77 o 
 -12   2   8      317.12      266.87      7.77 o 
 -10   2   8     1978.84     2103.22     29.06 o 
  -8   2   8      109.10      283.96      9.24 o 
  -6   2   8     1196.62     1462.15     10.41 o 
  -4   2   8    18434.19    20718.51    210.43 o 
  -2   2   8     3322.55     3625.00     29.70 o 
   0   2   8     3709.92     3784.19     30.44 o 
   2   2   8      124.96      139.09      5.13 o 
   4   2   8      651.84      575.21     10.61 o 
   6   2   8     1151.45     1112.26     16.06 o 
   8   2   8        7.19        3.59      8.08 o 
  10   2   8     2365.77     2312.13     38.52 o 
  12   2   8      138.43      110.13     16.07 o 
  14   2   8        8.21        8.50     10.38 o 
  16   2   8      139.48      142.22     15.26 o 
  18   2   8      288.41      316.80     23.33 o 
  20   2   8       42.81       47.14     16.29 o 
 -31   3   8      166.39      169.49     14.53 o 
 -29   3   8        5.89       14.41      9.68 o 
 -27   3   8      577.52      589.13     22.81 o 
 -25   3   8        0.88       12.26     11.43 o 
 -23   3   8        3.02       -4.15      6.84 o 
 -21   3   8       85.63      111.19     10.26 o 
 -19   3   8      371.58      373.88     13.04 o 
 -17   3   8        4.54        8.43      5.81 o 
 -15   3   8        0.22        8.34      5.75 o 
 -13   3   8      934.06      996.27     12.40 o 
 -11   3   8      760.44      660.46      8.43 o 
  -9   3   8     7134.80     7508.62     93.63 o 
  -7   3   8      137.69      143.44     19.54 o 
  -5   3   8    13209.08    13125.73    119.13 o 
  -3   3   8      621.88      595.15      7.69 o 
  -1   3   8      781.98      747.58     11.58 o 
   1   3   8     6782.61     7107.80     77.36 o 
   3   3   8     4642.41     4969.39     45.84 o 
   5   3   8      877.58      889.80     15.88 o 
   7   3   8      787.93      744.50     16.17 o 
   9   3   8       68.44       50.53     11.96 o 
  11   3   8        0.80       -2.15      7.24 o 
  13   3   8        1.67        2.73      8.29 o 
  15   3   8      422.36      432.64     18.86 o 
  17   3   8      226.92      221.54     25.22 o 
  19   3   8       64.94       74.79     13.85 o 
  21   3   8      228.26      284.94     22.39 o 
 -30   4   8      517.84      618.00     26.74 o 
 -28   4   8       70.34       63.25     11.09 o 
 -26   4   8       14.89       21.72     10.09 o 
 -24   4   8      174.20      227.67     13.29 o 
 -22   4   8        5.54        7.26      6.74 o 
 -20   4   8     6176.16     5973.34     80.96 o 
 -18   4   8      179.62      179.38     11.00 o 
 -16   4   8        6.93        7.55      5.84 o 
 -14   4   8      306.81      348.79      8.86 o 
 -12   4   8      200.10      206.56      7.54 o 
 -10   4   8     5055.58     5304.52     45.34 o 
  -8   4   8     5382.91     5662.95    114.14 o 
  -6   4   8     1472.92     1447.02     16.45 o 
  -4   4   8     2651.20     2670.16     23.79 o 
  -2   4   8     1005.34      961.84     13.53 o 
   0   4   8     6158.35     5919.50     57.70 o 
   2   4   8     1749.68     1865.58     27.37 o 
   4   4   8     1532.55     1363.27     25.97 o 
   6   4   8     3931.68     3799.55     37.56 o 
   8   4   8     1462.22     1480.29     29.75 o 
  10   4   8        1.88        9.12      8.98 o 
  12   4   8      723.94      701.52     21.48 o 
  14   4   8     1010.85     1075.92     37.58 o 
  16   4   8      270.18      264.68     17.15 o 
  18   4   8       33.67       43.25     12.46 o 
  20   4   8        8.41      -10.90     12.50 o 
 -29   5   8      134.40      104.46     31.81 o 
 -27   5   8        0.21        3.33     12.33 o 
 -25   5   8      138.72      127.36     12.95 o 
 -23   5   8     1322.66     1273.96     38.12 o 
 -21   5   8      241.81      250.17     16.44 o 
 -19   5   8     9578.11     9933.42    179.27 o 
 -17   5   8     1148.41     1156.39     19.86 o 
 -15   5   8      750.74      773.15     18.47 o 
 -13   5   8      120.08      124.74     11.90 o 
 -11   5   8      499.55      466.05      7.86 o 
  -9   5   8     1247.73     1363.76     13.81 o 
  -7   5   8      328.36      375.42      6.15 o 
  -5   5   8     1072.08     1003.11     16.47 o 
  -3   5   8      110.32      121.09      4.17 o 
  -1   5   8     8101.36     8343.33     83.65 o 
   1   5   8     5220.41     5461.10    164.33 o 
   3   5   8    15658.08    16195.41    439.13 o 
   5   5   8      647.01      733.19     34.48 o 
   7   5   8      904.90      833.94     22.53 o 
   9   5   8       51.28       42.30     11.25 o 
  11   5   8      794.76      840.23     22.33 o 
  13   5   8      602.10      596.86     26.15 o 
  15   5   8      228.67      231.44     16.84 o 
  17   5   8        4.27       11.38     11.91 o 
  19   5   8        0.84       -4.98     12.34 o 
 -28   6   8        4.88        0.41      6.80 o 
 -26   6   8       89.55       91.33     13.09 o 
 -24   6   8      472.78      441.13     21.46 o 
 -22   6   8      282.24      264.17     14.71 o 
 -20   6   8     1879.98     1952.97     35.16 o 
 -18   6   8      902.32      889.39     21.29 o 
 -16   6   8      815.04      861.85     24.43 o 
 -14   6   8      467.93      468.50     21.20 o 
 -12   6   8       49.73       24.25      5.42 o 
 -10   6   8       13.70       16.01      6.13 o 
  -8   6   8       68.67       70.68      4.94 o 
  -6   6   8      917.75      792.71     13.89 o 
  -4   6   8      170.85      147.96      5.80 o 
  -2   6   8     3110.13     3084.37     32.16 o 
   0   6   8      400.27      391.32     12.70 o 
   2   6   8     4103.05     4036.83     52.51 o 
   4   6   8     1133.28     1116.32     26.68 o 
   6   6   8     2526.90     2610.04     43.18 o 
   8   6   8      245.14      289.90     24.09 o 
  10   6   8        0.02        1.64      4.64 o 
  12   6   8       16.03        8.22      6.00 o 
  14   6   8       55.23       53.49     12.06 o 
  16   6   8       38.57       61.86     13.36 o 
  18   6   8        2.68        8.43     11.68 o 
 -27   7   8        0.01        4.73      7.23 o 
 -25   7   8       33.32       64.00     10.39 o 
 -23   7   8       62.04       74.30     10.58 o 
 -21   7   8        1.88       -0.75      7.10 o 
 -19   7   8        0.31       -2.80      7.98 o 
 -17   7   8      101.08      103.67     11.94 o 
 -15   7   8      819.88      691.02     12.92 o 
 -13   7   8      184.83      157.69      6.75 o 
 -11   7   8      655.00      597.84     10.86 o 
  -9   7   8       21.63       19.15      4.21 o 
  -7   7   8      283.17      264.53      6.80 o 
  -5   7   8     1092.27     1082.01     35.22 o 
  -3   7   8       29.13       35.85      6.74 o 
  -1   7   8       48.64       46.96      8.68 o 
   1   7   8       79.20       64.02     11.28 o 
   3   7   8      358.60      374.52     20.47 o 
   5   7   8     1729.84     1642.48     31.30 o 
   7   7   8      205.37      177.73     15.11 o 
   9   7   8      273.25      281.38     17.65 o 
  11   7   8       16.91        7.47      9.03 o 
  13   7   8       11.95       25.68     14.46 o 
  15   7   8        1.49        7.29     13.61 o 
  17   7   8       39.70       35.78     23.81 o 
 -24   8   8       64.21       60.97     11.16 o 
 -22   8   8      421.92      469.51     34.31 o 
 -20   8   8        0.82       -9.68      9.68 o 
 -18   8   8       15.29        5.73      6.08 o 
 -16   8   8      171.72      176.54     15.26 o 
 -14   8   8        5.25       -5.02      6.21 o 
 -12   8   8      141.77      126.48      7.86 o 
 -10   8   8      923.19      877.79     13.21 o 
  -8   8   8      150.89      170.09      7.31 o 
  -6   8   8      123.58      133.31      5.54 o 
  -4   8   8      404.98      359.06     14.24 o 
  -2   8   8       43.67       39.17      8.07 o 
   0   8   8     2026.61     2004.94     26.17 o 
   2   8   8       62.37       86.57     11.85 o 
   4   8   8       36.43       34.50     10.18 o 
   6   8   8        0.42       -1.47      7.58 o 
   8   8   8        0.33       -8.47      8.83 o 
  10   8   8      278.75      226.80     16.41 o 
  12   8   8       93.14       93.34     14.30 o 
  14   8   8       41.64       45.96     19.14 o 
 -23   9   8      286.28      327.97     30.22 o 
 -21   9   8        2.92       -3.07      6.45 o 
 -19   9   8        0.76        0.79      5.21 o 
 -17   9   8       25.90       21.18      6.19 o 
 -15   9   8       83.40       50.52     10.50 o 
 -13   9   8      150.50      178.95      8.86 o 
 -11   9   8       72.40       92.08      6.10 o 
  -9   9   8        0.07       -4.28      4.28 o 
  -7   9   8        5.17        6.29      4.30 o 
  -5   9   8      269.26      288.81     12.36 o 
  -3   9   8       12.70       12.32      6.47 o 
  -1   9   8       21.41       22.83      5.79 o 
   1   9   8        1.95       -6.65      6.98 o 
   3   9   8       46.70       57.09      8.52 o 
   5   9   8      304.38      313.52     15.43 o 
   7   9   8        8.65       13.94      9.12 o 
   9   9   8      655.70      768.92     25.38 o 
  11   9   8        8.50        2.43     13.00 o 
  13   9   8       30.44       32.82     12.55 o 
 -20  10   8        4.50       -2.66     10.62 o 
 -18  10   8       12.28        3.11      9.64 o 
 -16  10   8       35.24       48.59     15.83 o 
 -14  10   8      328.90      339.90      9.82 o 
 -12  10   8        4.03        5.35      6.45 o 
 -10  10   8       48.36       51.72      5.79 o 
  -8  10   8      108.41       95.56      7.85 o 
  -6  10   8        0.40        3.31      5.14 o 
  -4  10   8      120.17      122.23     15.10 o 
  -2  10   8       99.01       90.94     12.87 o 
   0  10   8       79.79       80.66     16.08 o 
   2  10   8       30.76       43.50      8.92 o 
   4  10   8      173.66      174.39     11.03 o 
   6  10   8       52.57       68.95     11.68 o 
   8  10   8      281.85      349.71     23.59 o 
  10  10   8       65.37       65.85     11.59 o 
 -15  11   8       23.92       23.04     11.57 o 
 -13  11   8        9.70       11.17     14.76 o 
 -11  11   8       57.72       49.77     13.41 o 
  -9  11   8        5.34        8.33      4.87 o 
  -7  11   8       15.32        7.85      5.18 o 
  -5  11   8        8.67        3.04      7.03 o 
  -3  11   8       29.53       24.08     11.01 o 
  -1  11   8       25.33       34.49     11.71 o 
   1  11   8        0.69       16.97     11.69 o 
   3  11   8       22.00       25.82     12.36 o 
   5  11   8       34.39       44.51     11.00 o 
  -8  12   8       32.75       38.67     28.53 o 
  -6  12   8        2.25        2.41     12.16 o 
  -4  12   8        2.77        9.67     13.00 o 
  -2  12   8        9.99        8.25     11.27 o 
 -31   1   9       14.46       27.98     12.83 o 
 -29   1   9       99.90       76.26     12.09 o 
 -27   1   9       90.63       89.85     13.19 o 
 -25   1   9       72.82       58.85     10.35 o 
 -23   1   9     1612.74     1436.04     36.50 o 
 -21   1   9      376.94      338.66     23.04 o 
 -19   1   9       39.46       33.37      6.94 o 
 -17   1   9     2462.42     2329.03     29.67 o 
 -15   1   9     1919.33     1890.93     23.72 o 
 -13   1   9     3694.51     3729.01     69.67 o 
 -11   1   9     1383.42     1383.77     14.77 o 
  -9   1   9       22.96       11.40      4.04 o 
  -7   1   9     4573.38     5895.63     54.58 o 
  -5   1   9     3721.09     4432.25     57.77 o 
  -3   1   9    14626.07    16314.22    145.54 o 
  -1   1   9       99.83       68.16      3.32 o 
   1   1   9     1145.78     1038.44     16.42 o 
   3   1   9     1865.69     1849.98     18.85 o 
   5   1   9      509.88      479.40     13.55 o 
   7   1   9      399.65      471.83     15.50 o 
   9   1   9      483.90      508.81     14.37 o 
  11   1   9       46.00       37.98     10.23 o 
  13   1   9      132.34      129.30     14.77 o 
  15   1   9       14.72       19.22     11.18 o 
  17   1   9      114.76      118.48     19.37 o 
  19   1   9       57.84       42.66     13.64 o 
  21   1   9       28.79       15.28     12.97 o 
 -32   2   9       56.40       31.43     12.01 o 
 -30   2   9       52.23       33.67     11.19 o 
 -28   2   9      104.36       83.74     11.22 o 
 -26   2   9      412.10      398.97     17.56 o 
 -24   2   9      152.87      126.78     11.06 o 
 -22   2   9       15.44       19.76      9.32 o 
 -20   2   9       65.78       52.75      9.81 o 
 -18   2   9       11.28       13.90      5.79 o 
 -16   2   9     1128.19     1053.56     17.29 o 
 -14   2   9       19.32       30.57      3.62 o 
 -12   2   9       71.43      123.03      8.38 o 
 -10   2   9     1059.36     1295.05     14.51 o 
  -8   2   9     8703.70     9583.50    140.76 o 
  -6   2   9    12808.23    14690.22    159.94 o 
  -4   2   9    35998.61    39628.77    416.33 o 
  -2   2   9     1491.91     1559.60     22.37 o 
   0   2   9      288.36      279.79      5.87 o 
   2   2   9     1450.69     1329.09     15.04 o 
   4   2   9       15.14       23.61      5.17 o 
   6   2   9        6.54       19.93      5.93 o 
   8   2   9      756.79      722.56     14.10 o 
  10   2   9      492.09      445.81     18.76 o 
  12   2   9       75.10       75.05     12.91 o 
  14   2   9      135.51      128.84     13.44 o 
  16   2   9        0.03        1.56      8.41 o 
  18   2   9      201.51      202.58     16.52 o 
  20   2   9       21.99       27.42     15.91 o 
 -31   3   9        6.81       21.28     12.23 o 
 -29   3   9      270.03      283.83     20.35 o 
 -27   3   9      157.69      136.23     21.87 o 
 -25   3   9       79.30       92.34     16.08 o 
 -23   3   9        6.83        2.24      7.08 o 
 -21   3   9        0.32        2.84      9.05 o 
 -19   3   9       35.29       39.98      9.07 o 
 -17   3   9     1042.55     1109.29     16.38 o 
 -15   3   9     1391.59     1372.75     22.45 o 
 -13   3   9     3945.86     3876.67     41.82 o 
 -11   3   9     7354.06     7321.55    157.48 o 
  -9   3   9     6054.64     6079.09     74.41 o 
  -7   3   9     1063.60     1189.76     20.77 o 
  -5   3   9     1026.90     1131.72     10.60 o 
  -3   3   9     2671.71     2730.54     31.83 o 
  -1   3   9      412.45      387.30      9.33 o 
   1   3   9     1612.50     1612.46     21.72 o 
   3   3   9     2294.89     2263.90     23.94 o 
   5   3   9        0.34       -1.52      4.13 o 
   7   3   9      226.18      229.19     10.79 o 
   9   3   9       21.03        9.02      5.05 o 
  11   3   9       10.59        4.84      9.60 o 
  13   3   9      976.16      953.72     24.09 o 
  15   3   9       88.79      134.08     16.67 o 
  17   3   9      177.51      172.29     16.13 o 
  19   3   9       19.62       24.15     13.81 o 
 -30   4   9      294.02      325.56     16.32 o 
 -28   4   9       32.94       22.50      9.69 o 
 -26   4   9       68.51      103.10     16.24 o 
 -24   4   9       36.98       35.25      7.98 o 
 -22   4   9       10.06       10.45      7.28 o 
 -20   4   9      438.58      459.48     22.74 o 
 -18   4   9       38.80       68.35     14.54 o 
 -16   4   9      207.14      192.28      7.06 o 
 -14   4   9     1728.87     1728.40     23.80 o 
 -12   4   9     1234.29     1263.55     23.98 o 
 -10   4   9      216.46      216.01     14.28 o 
  -8   4   9     7255.33     7727.36     98.58 o 
  -6   4   9      966.35     1003.04     30.41 o 
  -4   4   9      178.96      180.14      6.36 o 
  -2   4   9      906.23      879.10     12.98 o 
   0   4   9      748.59      802.47     13.99 o 
   2   4   9       14.77       10.95      6.56 o 
   4   4   9     1225.31     1208.37     34.11 o 
   6   4   9        7.06        3.81      5.14 o 
   8   4   9      130.56      125.88      8.41 o 
  10   4   9      360.73      358.26     16.60 o 
  12   4   9      351.54      323.16     17.53 o 
  14   4   9      766.84      778.28     31.98 o 
  16   4   9      315.95      306.54     33.97 o 
  18   4   9       15.10       10.28     12.60 o 
 -29   5   9       57.83       49.51     13.93 o 
 -27   5   9      567.49      590.69     19.48 o 
 -25   5   9       91.87      111.63     10.81 o 
 -23   5   9       53.63       82.48      8.62 o 
 -21   5   9       60.43       60.16      9.81 o 
 -19   5   9     4453.49     4543.90     59.48 o 
 -17   5   9      631.70      620.88     14.45 o 
 -15   5   9      268.63      302.04     11.63 o 
 -13   5   9       13.97       10.98      3.54 o 
 -11   5   9     1521.89     1462.22     27.29 o 
  -9   5   9       39.04       47.63     13.97 o 
  -7   5   9     3148.07     3321.82     28.04 o 
  -5   5   9      756.95      708.64     14.04 o 
  -3   5   9     1820.79     1699.40     18.29 o 
  -1   5   9     1301.46     1076.53     19.14 o 
   1   5   9     4235.94     3912.95     47.11 o 
   3   5   9     1300.27     1400.26     26.33 o 
   5   5   9     1423.25     1509.60     34.22 o 
   7   5   9     1114.89     1068.63     24.07 o 
   9   5   9        2.54        6.45      3.98 o 
  11   5   9        6.38        7.55      4.29 o 
  13   5   9       77.35       72.89     12.26 o 
  15   5   9       22.75        6.00     10.33 o 
  17   5   9       91.01       83.87     14.60 o 
 -28   6   9      219.63      264.97     21.50 o 
 -26   6   9      189.89      202.95     12.49 o 
 -24   6   9      263.28      230.85     11.59 o 
 -22   6   9        7.77        2.58      6.12 o 
 -20   6   9      700.56      672.67     27.99 o 
 -18   6   9      113.83      130.69     11.90 o 
 -16   6   9     1961.18     1913.83     26.95 o 
 -14   6   9      133.74      150.52      5.61 o 
 -12   6   9     2655.94     2661.00     27.26 o 
 -10   6   9      624.36      615.75      8.46 o 
  -8   6   9      301.95      199.49      5.34 o 
  -6   6   9       97.73       96.62      5.21 o 
  -4   6   9      297.37      323.66      5.75 o 
  -2   6   9     2260.23     2191.75     24.67 o 
   0   6   9      987.54      888.14     18.29 o 
   2   6   9     5248.08     5024.16    179.34 o 
   4   6   9      681.21      608.81     22.78 o 
   6   6   9      856.84      818.96     20.43 o 
   8   6   9      209.92      209.66     20.05 o 
  10   6   9      167.37      174.60     15.20 o 
  12   6   9       54.94       56.00     12.87 o 
  14   6   9       16.20       14.76     10.73 o 
  16   6   9        0.01       -7.41     12.09 o 
 -27   7   9       21.42       17.95      7.87 o 
 -25   7   9        0.05       -0.44      6.74 o 
 -23   7   9      314.08      320.80     20.91 o 
 -21   7   9        9.15        6.74      7.12 o 
 -19   7   9      839.40      776.82     17.91 o 
 -17   7   9       65.49       74.64      6.14 o 
 -15   7   9     1031.29     1031.48     16.03 o 
 -13   7   9       19.71       22.83      4.98 o 
 -11   7   9      990.97      945.18     12.49 o 
  -9   7   9      839.63      724.04     11.76 o 
  -7   7   9      593.22      620.88     18.50 o 
  -5   7   9       36.71       38.23      9.70 o 
  -3   7   9      972.43      909.69     16.79 o 
  -1   7   9     5687.31     5682.17     71.80 o 
   1   7   9      208.14      174.91     10.24 o 
   3   7   9      657.97      711.22     19.01 o 
   5   7   9        1.38       -3.51      6.66 o 
   7   7   9       23.01       23.76     11.35 o 
   9   7   9        9.69       13.50      9.18 o 
  11   7   9       31.56       18.92     12.58 o 
  13   7   9       59.15       50.62     14.39 o 
  15   7   9      147.39      177.16     17.88 o 
 -24   8   9      628.43      753.57     26.68 o 
 -22   8   9       50.07       82.21     13.67 o 
 -20   8   9      164.62      169.81     14.03 o 
 -18   8   9      534.22      483.34     17.57 o 
 -16   8   9       17.56       20.44      5.02 o 
 -14   8   9     3255.35     3039.29     51.88 o 
 -12   8   9       84.09       70.65      5.05 o 
 -10   8   9       85.04       79.08      6.36 o 
  -8   8   9      198.90      184.20      7.44 o 
  -6   8   9        1.10        2.10      3.61 o 
  -4   8   9      952.87      963.95     29.39 o 
  -2   8   9      280.71      264.08     12.40 o 
   0   8   9      206.53      189.00     11.23 o 
   2   8   9       26.70       16.88      6.65 o 
   4   8   9       32.61       40.53      8.34 o 
   6   8   9      202.71      227.17     13.01 o 
   8   8   9       26.97       46.23     15.78 o 
  10   8   9        0.01       -8.37      9.74 o 
  12   8   9        0.20       16.38     12.16 o 
  14   8   9        5.09        5.32     12.81 o 
 -23   9   9        1.82       14.24     20.67 o 
 -21   9   9      419.82      547.12     37.63 o 
 -19   9   9       20.59       14.29     19.59 o 
 -17   9   9        0.03        5.02      4.70 o 
 -15   9   9      190.18      178.03      9.71 o 
 -13   9   9        1.00       -4.97      4.97 o 
 -11   9   9      117.74      125.24      9.34 o 
  -9   9   9      325.39      314.75     13.30 o 
  -7   9   9      557.02      518.85     11.01 o 
  -5   9   9       10.20        7.62      4.90 o 
  -3   9   9      466.39      466.98     19.85 o 
  -1   9   9       11.92        8.49      7.44 o 
   1   9   9      361.67      396.95     23.31 o 
   3   9   9        3.92       -4.13      6.95 o 
   5   9   9        4.46       -6.49      8.26 o 
   7   9   9      128.45      163.51     18.67 o 
   9   9   9       13.92       21.46     15.08 o 
  11   9   9      104.99      108.22     15.12 o 
 -20  10   9       58.20       40.58     15.34 o 
 -18  10   9       47.73       60.59     20.57 o 
 -16  10   9       13.33       31.62     12.29 o 
 -14  10   9        4.79       -5.20      8.55 o 
 -12  10   9        1.63        0.42      3.33 o 
 -10  10   9       37.85       25.76      6.46 o 
  -8  10   9       82.41       96.31      7.64 o 
  -6  10   9      296.05      306.83      8.88 o 
  -4  10   9      616.78      664.27     25.42 o 
  -2  10   9      282.83      291.65     15.79 o 
   0  10   9        5.24       -6.43      6.43 o 
   2  10   9        3.70        3.31      8.08 o 
   4  10   9       92.36       78.44     11.31 o 
   6  10   9       28.12       18.02      9.88 o 
   8  10   9       23.20       19.02     10.05 o 
 -15  11   9        0.01       -4.35      9.43 o 
 -13  11   9      152.29      138.98     14.23 o 
 -11  11   9       72.88       61.70     10.55 o 
  -9  11   9        0.63      -10.18     10.18 o 
  -7  11   9       52.04       20.10     17.07 o 
  -5  11   9      174.28      180.95     11.90 o 
  -3  11   9        1.04       -1.47      8.38 o 
  -1  11   9        0.15       -2.94      9.92 o 
   1  11   9        0.31       10.47     10.43 o 
   3  11   9       94.97       83.38     16.02 o 
 -32   0  10       19.95       30.14     17.90 o 
 -30   0  10       19.42       39.19     28.93 o 
 -28   0  10       15.08        7.79     11.06 o 
 -26   0  10     2651.29     2533.98     59.98 o 
 -24   0  10      493.56      393.37     25.64 o 
 -22   0  10        0.26       -1.52     10.57 o 
 -20   0  10      299.28      239.78     14.22 o 
 -18   0  10     1156.76      962.83     30.55 o 
 -16   0  10        0.40        5.04      6.94 o 
 -14   0  10     5358.34     6063.28    194.16 o 
 -12   0  10        2.46       28.85      5.61 o 
 -10   0  10    17210.27    18354.10    395.78 o 
  -8   0  10     1738.32     1456.83     20.73 o 
  -6   0  10     2941.96     3008.04     47.73 o 
  -4   0  10    13323.83    15035.14    189.53 o 
  -2   0  10     1008.40     1066.28     19.15 o 
   0   0  10     5384.38     4995.52     86.52 o 
   2   0  10      269.50      304.26     13.53 o 
   4   0  10     1611.31     1382.54     31.79 o 
   6   0  10     1905.59     1814.39     50.57 o 
   8   0  10       38.49       31.96      9.52 o 
  10   0  10      530.49      514.66     21.57 o 
  12   0  10      616.21      631.17     22.49 o 
  14   0  10        7.25       11.41     10.41 o 
  16   0  10       71.28       65.58     13.82 o 
  18   0  10      404.89      430.53     23.66 o 
  20   0  10        8.71        8.41     13.02 o 
 -33   1  10       21.64        0.65     24.70 o 
 -31   1  10      189.30      185.35     15.94 o 
 -29   1  10       52.62       61.26     13.79 o 
 -27   1  10        6.59       14.15      8.92 o 
 -25   1  10      739.17      580.38     17.15 o 
 -23   1  10      194.31      184.80     11.48 o 
 -21   1  10        0.21       18.95      8.30 o 
 -19   1  10      253.53      243.27      9.81 o 
 -17   1  10      878.55      797.06     14.92 o 
 -15   1  10      997.79      897.80     14.74 o 
 -13   1  10      296.40      289.88      7.36 o 
 -11   1  10        0.86       12.75      3.06 o 
  -9   1  10     1536.96     1491.83     19.04 o 
  -7   1  10     4547.92     5110.30     43.48 o 
  -5   1  10     1056.68      962.11     14.88 o 
  -3   1  10     2488.09     2647.32     31.47 o 
  -1   1  10     2650.17     2582.62     20.15 o 
   1   1  10     4636.67     5227.82    139.40 o 
   3   1  10     1924.14     1853.68     22.56 o 
   5   1  10       35.44       49.26      6.21 o 
   7   1  10      456.21      484.57     12.67 o 
   9   1  10      978.16      966.31     17.94 o 
  11   1  10        5.30       11.82      7.12 o 
  13   1  10      229.49      233.05     11.69 o 
  15   1  10       20.63       17.28      8.80 o 
  17   1  10      250.86      291.13     16.47 o 
  19   1  10      100.48       92.98     12.76 o 
 -32   2  10        8.63       16.66     11.81 o 
 -30   2  10        2.31       -3.26      8.59 o 
 -28   2  10        3.60        5.23      9.54 o 
 -26   2  10       55.32       38.81     12.15 o 
 -24   2  10      420.43      374.93     15.08 o 
 -22   2  10       59.00       51.85      9.97 o 
 -20   2  10      218.30      234.19     10.03 o 
 -18   2  10      296.75      307.57     11.56 o 
 -16   2  10     2628.44     2563.48     31.59 o 
 -14   2  10     1510.04     1469.55     21.31 o 
 -12   2  10      341.12      348.14     10.70 o 
 -10   2  10      595.69      568.22      8.97 o 
  -8   2  10     4044.75     4705.44     74.22 o 
  -6   2  10       32.60       44.83      3.47 o 
  -4   2  10     8265.08     8783.69     72.08 o 
  -2   2  10     1426.02     1329.93     14.14 o 
   0   2  10      821.78      823.33      8.78 o 
   2   2  10     1628.11     1417.20     17.53 o 
   4   2  10      266.80      253.00      8.50 o 
   6   2  10      623.14      614.13     12.53 o 
   8   2  10      362.14      358.96     11.11 o 
  10   2  10      249.91      256.41     10.19 o 
  12   2  10      142.74      160.37     10.35 o 
  14   2  10      166.15      187.54     16.22 o 
  16   2  10        3.04       19.41      8.65 o 
  18   2  10       25.60       10.60      8.78 o 
 -31   3  10        7.61       10.74      9.55 o 
 -29   3  10        9.01        2.79      8.53 o 
 -27   3  10      190.91      208.57     11.52 o 
 -25   3  10        1.77        8.70      7.25 o 
 -23   3  10        1.12        5.34      8.61 o 
 -21   3  10        7.62       12.68      8.00 o 
 -19   3  10      597.37      602.09     15.02 o 
 -17   3  10       67.72       55.82      5.80 o 
 -15   3  10     1240.13     1247.05     21.11 o 
 -13   3  10     2861.85     3115.01     26.77 o 
 -11   3  10      330.94      368.63     15.96 o 
  -9   3  10     4534.41     4961.24     75.30 o 
  -7   3  10     1217.83     1002.14     32.04 o 
  -5   3  10       40.10       43.33      2.82 o 
  -3   3  10     1798.22     2077.66     19.54 o 
  -1   3  10     1130.27     1079.76     16.16 o 
   1   3  10      613.74      639.04     13.98 o 
   3   3  10      467.32      468.93      9.57 o 
   5   3  10     1652.82     1627.38     24.21 o 
   7   3  10      162.83      161.37     10.00 o 
   9   3  10     1119.68     1102.60     27.50 o 
  11   3  10        2.55        8.14      5.54 o 
  13   3  10        2.27        1.70      5.84 o 
  15   3  10      119.59      141.29     20.08 o 
  17   3  10       36.09       18.63      8.69 o 
  19   3  10       33.62       44.29     11.21 o 
 -30   4  10      138.42      113.65     16.67 o 
 -28   4  10        0.01        0.36      6.86 o 
 -26   4  10       52.23       69.78      8.46 o 
 -24   4  10     1291.02     1309.26     31.77 o 
 -22   4  10     3010.96     2832.40     61.44 o 
 -20   4  10     1639.21     1633.88     38.28 o 
 -18   4  10     9652.08     9534.67    133.77 o 
 -16   4  10      411.06      367.17      9.70 o 
 -14   4  10        3.78        2.29      3.52 o 
 -12   4  10     1383.62     1293.15     24.17 o 
 -10   4  10     3620.52     3274.37    100.50 o 
  -8   4  10     1211.26     1127.58     44.67 o 
  -6   4  10     1008.93      954.33     10.71 o 
  -4   4  10     3703.72     3499.18     36.45 o 
  -2   4  10      877.49      756.00     12.75 o 
   0   4  10     1805.44     1782.26     24.50 o 
   2   4  10       20.62       19.85      9.84 o 
   4   4  10     4281.29     4153.08     56.24 o 
   6   4  10       20.21       29.08      4.47 o 
   8   4  10      101.71      111.77      7.34 o 
  10   4  10      156.33      155.68      7.36 o 
  12   4  10      362.88      366.05     16.14 o 
  14   4  10       25.68       21.80      7.24 o 
  16   4  10       86.32       72.83      9.12 o 
  18   4  10      187.00      260.27     21.08 o 
 -29   5  10      105.95      134.12     14.01 o 
 -27   5  10       28.06       38.34     14.49 o 
 -25   5  10       57.78       53.49      7.47 o 
 -23   5  10      252.05      240.52     13.59 o 
 -21   5  10     1043.17     1054.69     26.02 o 
 -19   5  10     3702.79     3571.41     53.34 o 
 -17   5  10      147.88      139.79     10.71 o 
 -15   5  10       14.73       17.03      7.29 o 
 -13   5  10     1463.22     1533.23     35.45 o 
 -11   5  10       65.96       75.72     11.84 o 
  -9   5  10     1007.24      997.34     21.96 o 
  -7   5  10       95.81      144.30     11.48 o 
  -5   5  10     2396.79     2384.09     25.46 o 
  -3   5  10        0.65        4.37      3.89 o 
  -1   5  10       70.13       41.16      6.44 o 
   1   5  10      637.40      582.14     16.97 o 
   3   5  10       34.19       66.08     13.30 o 
   5   5  10       45.76       33.69      9.90 o 
   7   5  10      199.09      207.94     12.61 o 
   9   5  10     1466.89     1360.98     24.38 o 
  11   5  10       22.33       31.31      7.03 o 
  13   5  10      800.15      773.94     27.51 o 
  15   5  10       41.13       16.93     12.17 o 
  17   5  10       57.25       59.34     16.74 o 
 -28   6  10       22.45       17.99     10.98 o 
 -26   6  10       88.44      105.63      9.85 o 
 -24   6  10      248.38      235.62     12.70 o 
 -22   6  10       63.08       76.89      7.33 o 
 -20   6  10      283.92      343.49     24.03 o 
 -18   6  10     1401.69     1461.91     42.29 o 
 -16   6  10      496.38      490.22      9.32 o 
 -14   6  10      729.69      704.38     18.52 o 
 -12   6  10      141.03      136.10     13.45 o 
 -10   6  10       83.81       91.34     17.79 o 
  -8   6  10      722.31      655.27     18.13 o 
  -6   6  10       74.59      102.42      5.54 o 
  -4   6  10       70.54       91.35      5.17 o 
  -2   6  10      271.74      258.02     11.78 o 
   0   6  10     1491.17     1505.33     26.08 o 
   2   6  10     2437.36     2435.52     36.06 o 
   4   6  10      263.91      277.80     14.11 o 
   6   6  10       61.23       42.81     11.42 o 
   8   6  10      227.96      279.23     19.17 o 
  10   6  10      203.91      242.79     16.23 o 
  12   6  10       79.38       81.24     16.58 o 
  14   6  10       57.87       71.41     13.65 o 
  16   6  10      123.59      176.29     20.04 o 
 -27   7  10       77.44      100.62     16.17 o 
 -25   7  10       36.93       69.85     13.86 o 
 -23   7  10        6.28       13.48      9.50 o 
 -21   7  10        1.23       15.94      6.35 o 
 -19   7  10      711.73      754.91     20.79 o 
 -17   7  10       56.92       41.98      5.62 o 
 -15   7  10     3167.46     3175.80     33.76 o 
 -13   7  10      407.52      304.62      9.37 o 
 -11   7  10      506.34      502.36     11.73 o 
  -9   7  10      133.79      130.23      7.85 o 
  -7   7  10      214.48      232.70      6.06 o 
  -5   7  10      485.96      506.16     11.29 o 
  -3   7  10      285.26      263.92     12.00 o 
  -1   7  10      154.93      124.14      9.19 o 
   1   7  10       88.27       91.38      9.46 o 
   3   7  10      338.99      353.90     16.18 o 
   5   7  10        0.11        1.81      7.82 o 
   7   7  10     1301.29     1257.60     32.00 o 
   9   7  10        6.96       -9.66     10.32 o 
  11   7  10       92.25       53.36     15.52 o 
  13   7  10        3.80       -5.37     11.19 o 
  15   7  10       90.38      104.32     19.72 o 
 -26   8  10        2.99       14.92     19.99 o 
 -24   8  10      249.71      312.68     25.66 o 
 -22   8  10       28.15       23.01     22.55 o 
 -20   8  10        0.75        2.60      3.82 o 
 -18   8  10        8.31        8.21      3.57 o 
 -16   8  10      858.24      839.31     40.91 o 
 -14   8  10        0.75       -1.99      9.24 o 
 -12   8  10       35.79       29.60      4.27 o 
 -10   8  10     1141.24     1063.12     23.87 o 
  -8   8  10        5.38        6.77      2.81 o 
  -6   8  10      630.81      624.94     17.97 o 
  -4   8  10       96.77      103.63      7.51 o 
  -2   8  10      650.25      712.42     19.83 o 
   0   8  10      111.00      124.87      9.14 o 
   2   8  10        8.26        0.88      6.14 o 
   4   8  10      117.79      139.59     15.42 o 
   6   8  10      237.65      280.71     16.04 o 
   8   8  10       17.41        3.45      9.68 o 
  10   8  10      247.44      295.54     19.07 o 
  12   8  10       43.02       50.96     18.80 o 
 -23   9  10       20.03       36.24     19.47 o 
 -21   9  10       10.26       32.85     16.00 o 
 -19   9  10       16.16       47.68     17.04 o 
 -17   9  10       35.41       52.68     15.57 o 
 -15   9  10      502.82      555.11     24.38 o 
 -13   9  10       11.86        7.96      4.22 o 
 -11   9  10        5.37        1.59      4.52 o 
  -9   9  10      108.17      101.10      4.39 o 
  -7   9  10      222.78      201.60      6.50 o 
  -5   9  10       62.47       54.94      8.02 o 
  -3   9  10      681.68      642.63     17.23 o 
  -1   9  10       13.66       21.03      9.03 o 
   1   9  10        0.12       -0.22      6.92 o 
   3   9  10       31.68       39.88      8.85 o 
   5   9  10       53.97       78.92     13.37 o 
   7   9  10       38.69       18.76      9.88 o 
   9   9  10       21.62       35.69     14.83 o 
 -20  10  10        9.23        9.86     17.65 o 
 -18  10  10        8.55       22.48     10.45 o 
 -16  10  10      100.41      107.78     15.26 o 
 -14  10  10       18.65       19.97     10.50 o 
 -12  10  10      548.56      527.38     34.94 o 
 -10  10  10       24.24       25.15     13.40 o 
  -8  10  10      100.03       92.20     10.34 o 
  -6  10  10       61.54       36.29      8.12 o 
  -4  10  10      116.15      131.34     14.26 o 
  -2  10  10       36.25       37.01      9.26 o 
   0  10  10        6.94       16.06      7.55 o 
   2  10  10       17.41       23.98     11.08 o 
   4  10  10      137.14      147.39     14.62 o 
   6  10  10       10.10        5.54     10.70 o 
 -15  11  10       13.69       19.30     10.90 o 
 -13  11  10       12.15       22.24      9.59 o 
 -11  11  10       16.59       19.97     21.55 o 
  -9  11  10       20.78       16.23     15.66 o 
  -7  11  10       57.03       22.25     30.22 o 
  -5  11  10      148.45       96.14     54.97 o 
  -3  11  10       66.26       81.66     22.68 o 
  -1  11  10       65.42       84.35     15.28 o 
   1  11  10        4.64       12.23     12.84 o 
   3  11  10       34.12       34.17     11.75 o 
 -33   1  11       89.23      115.59     15.46 o 
 -31   1  11       36.54       44.09     10.77 o 
 -29   1  11      345.88      306.76     18.74 o 
 -27   1  11        2.77       -4.55      7.59 o 
 -25   1  11       13.10       12.93      8.24 o 
 -23   1  11       93.56       71.19      9.30 o 
 -21   1  11      647.88      556.18     18.12 o 
 -19   1  11      304.71      311.66     11.84 o 
 -17   1  11       50.84       82.05      8.26 o 
 -15   1  11      464.72      422.52      9.20 o 
 -13   1  11      792.01      838.89     12.75 o 
 -11   1  11      102.35      146.10      9.32 o 
  -9   1  11     4821.51     4866.29     40.94 o 
  -7   1  11     6848.42     7391.57     58.85 o 
  -5   1  11     4198.21     4319.44     39.24 o 
  -3   1  11    14041.35    14783.82    125.10 o 
  -1   1  11        4.59        0.71      2.77 o 
   1   1  11      869.26      835.65     12.00 o 
   3   1  11     1052.88     1065.13     19.64 o 
   5   1  11     2863.81     2738.87     33.31 o 
   7   1  11      371.65      379.91     12.35 o 
   9   1  11       47.37       64.70      8.08 o 
  11   1  11      100.78       92.76      8.78 o 
  13   1  11       69.59       83.33     10.23 o 
  15   1  11        2.39       -1.81     10.32 o 
  17   1  11       15.78       21.68     11.46 o 
  19   1  11       47.19       56.42     14.00 o 
 -32   2  11        8.52        5.55     10.70 o 
 -30   2  11       12.07       15.15      8.59 o 
 -28   2  11      591.28      632.85     23.52 o 
 -26   2  11        0.25        8.49      6.61 o 
 -24   2  11        6.32        2.95      8.25 o 
 -22   2  11     1565.38     1624.93     28.52 o 
 -20   2  11       32.56       29.76      7.64 o 
 -18   2  11     1630.05     1575.13     20.02 o 
 -16   2  11      687.01      626.96     12.63 o 
 -14   2  11     2385.61     1979.53     22.89 o 
 -12   2  11        0.73       13.93      3.92 o 
 -10   2  11      629.73      770.85      8.24 o 
  -8   2  11     2140.67     2270.77     21.11 o 
  -6   2  11       25.52       19.95      2.87 o 
  -4   2  11     7096.48     7516.01    179.20 o 
  -2   2  11     4960.07     4854.49     41.81 o 
   0   2  11     3039.38     2907.08     40.36 o 
   2   2  11     1501.98     1354.60     19.66 o 
   4   2  11      270.27      325.97     10.52 o 
   6   2  11     1631.41     1575.93     24.78 o 
   8   2  11       92.13      117.28     10.78 o 
  10   2  11      386.71      367.74     14.25 o 
  12   2  11      386.79      480.73     15.79 o 
  14   2  11       70.51       77.52     11.47 o 
  16   2  11      111.50      113.69     12.67 o 
  18   2  11      117.13      148.46     16.31 o 
 -31   3  11       31.66       31.86     11.25 o 
 -29   3  11       57.44       49.11     13.05 o 
 -27   3  11       26.61       26.18      9.59 o 
 -25   3  11       52.08       50.30     10.87 o 
 -23   3  11      216.66      239.01     14.33 o 
 -21   3  11      826.31      865.29     31.76 o 
 -19   3  11      263.29      282.19     12.05 o 
 -17   3  11       27.10       15.79      5.42 o 
 -15   3  11      551.59      585.10      9.22 o 
 -13   3  11       97.06       92.78     11.42 o 
 -11   3  11      964.42     1011.88     25.97 o 
  -9   3  11     2327.96     2314.11     43.49 o 
  -7   3  11     1557.44     1355.52     21.76 o 
  -5   3  11      406.22      465.19      6.84 o 
  -3   3  11      535.55      483.50      8.89 o 
  -1   3  11     2525.96     2451.85     27.05 o 
   1   3  11      284.89      294.10     10.14 o 
   3   3  11     2075.93     2022.03     22.95 o 
   5   3  11     1594.73     1585.05     21.41 o 
   7   3  11      387.66      309.98     14.10 o 
   9   3  11      150.23      165.47      8.77 o 
  11   3  11      529.60      511.31     14.33 o 
  13   3  11        5.18        9.88      8.23 o 
  15   3  11      122.56      126.68     12.29 o 
  17   3  11       31.41       29.53     10.38 o 
 -30   4  11      355.32      361.09     27.38 o 
 -28   4  11      342.94      380.83     13.72 o 
 -26   4  11        2.17        6.97      6.43 o 
 -24   4  11       22.82       47.11      7.71 o 
 -22   4  11     3287.48     3088.44     58.16 o 
 -20   4  11      103.78      102.68      8.92 o 
 -18   4  11     4588.02     4446.00     74.91 o 
 -16   4  11      859.79      891.72     19.91 o 
 -14   4  11       20.19       29.52     10.30 o 
 -12   4  11      311.65      365.91     27.06 o 
 -10   4  11       17.12       29.79     12.20 o 
  -8   4  11     1622.08     1834.27     31.87 o 
  -6   4  11      818.75      834.87      9.69 o 
  -4   4  11      145.38      159.31      4.81 o 
  -2   4  11      536.20      481.14     13.21 o 
   0   4  11     4786.66     4894.19     69.28 o 
   2   4  11     6775.53     6622.97    116.99 o 
   4   4  11     2293.77     2204.52     59.63 o 
   6   4  11     1551.80     1407.83     25.39 o 
   8   4  11        0.00        5.59      4.95 o 
  10   4  11      167.65      163.75      9.14 o 
  12   4  11      172.50      197.04     10.72 o 
  14   4  11       12.76        5.79      5.75 o 
  16   4  11       44.59       38.15     15.89 o 
 -29   5  11      176.14      173.61     27.17 o 
 -27   5  11        7.26       10.89      6.91 o 
 -25   5  11      258.53      246.41      9.20 o 
 -23   5  11      172.19      147.87     14.46 o 
 -21   5  11      349.91      338.24     14.57 o 
 -19   5  11       30.60       27.62      5.74 o 
 -17   5  11      381.00      376.81     10.48 o 
 -15   5  11      255.57      255.20     19.99 o 
 -13   5  11      583.44      476.10     19.80 o 
 -11   5  11       45.32       58.47     15.78 o 
  -9   5  11     2777.73     2744.83     42.82 o 
  -7   5  11      601.35      597.05     22.89 o 
  -5   5  11        0.24        2.19      3.49 o 
  -3   5  11      233.31      211.14      8.28 o 
  -1   5  11     1118.03     1075.19     17.88 o 
   1   5  11      710.54      608.32     16.11 o 
   3   5  11     2355.21     2382.39     54.72 o 
   5   5  11       34.04       45.23     11.48 o 
   7   5  11      739.30      777.56     24.39 o 
   9   5  11        0.05        3.04      3.95 o 
  11   5  11        9.11        9.06     10.28 o 
  13   5  11       19.12       19.33     12.36 o 
  15   5  11       13.46       17.05     11.76 o 
 -28   6  11       38.00       31.79      8.76 o 
 -26   6  11       19.58       16.62      6.78 o 
 -24   6  11       29.11       27.13      7.72 o 
 -22   6  11       73.51      114.82     12.51 o 
 -20   6  11       82.68       86.24      8.59 o 
 -18   6  11      414.50      396.09     16.66 o 
 -16   6  11     1217.94     1222.75     28.86 o 
 -14   6  11        8.91        4.38     12.17 o 
 -12   6  11     2578.98     2707.50     74.94 o 
 -10   6  11      116.36      146.27     23.28 o 
  -8   6  11     1441.27     1279.46     30.66 o 
  -6   6  11       28.40       37.37      7.35 o 
  -4   6  11      152.65      137.05      6.49 o 
  -2   6  11     4628.44     4460.60     46.33 o 
   0   6  11       88.43       83.86      8.75 o 
   2   6  11      534.27      560.40     18.46 o 
   4   6  11      191.95      176.49     13.22 o 
   6   6  11        3.05        5.50      8.28 o 
   8   6  11       34.11       35.93     10.01 o 
  10   6  11      425.16      442.27     20.09 o 
  12   6  11        0.04       -7.12     11.06 o 
  14   6  11        1.23        3.83     10.64 o 
 -27   7  11       10.10       32.32     18.21 o 
 -25   7  11       51.06       87.02     19.97 o 
 -23   7  11        1.00       -8.54      8.54 o 
 -21   7  11      143.88      147.61     23.10 o 
 -19   7  11      140.11      145.64      6.84 o 
 -17   7  11      892.84      853.83     48.80 o 
 -15   7  11      941.31      921.40     35.79 o 
 -13   7  11      649.66      573.56     26.90 o 
 -11   7  11        8.72        8.99     12.13 o 
  -9   7  11      415.45      438.14     24.12 o 
  -7   7  11      813.87      746.13     20.40 o 
  -5   7  11        1.23       -5.62      6.28 o 
  -3   7  11      840.96      783.12     15.38 o 
  -1   7  11      158.58      187.98      9.93 o 
   1   7  11      914.15      935.44     17.89 o 
   3   7  11      159.92      129.79     14.17 o 
   5   7  11      268.75      270.42     14.83 o 
   7   7  11       39.66       20.01     10.72 o 
   9   7  11        8.15       19.89     13.94 o 
  11   7  11       62.31       56.18     13.45 o 
  13   7  11       86.82       85.54     16.45 o 
 -26   8  11      268.98      288.94     24.69 o 
 -24   8  11        1.65      -20.98     20.98 o 
 -22   8  11      151.74      168.31     18.67 o 
 -20   8  11      136.64      159.68     24.18 o 
 -18   8  11        3.20        1.66      9.37 o 
 -16   8  11        2.69        1.06      4.11 o 
 -14   8  11       82.67       82.00     22.67 o 
 -12   8  11       92.00      107.20     21.66 o 
 -10   8  11      179.18      175.26     12.12 o 
  -8   8  11       76.25       71.50      4.10 o 
  -6   8  11       28.85       18.52      5.29 o 
  -4   8  11       32.03       30.34      7.97 o 
  -2   8  11        1.63       -5.53      5.53 o 
   0   8  11        7.13        4.45      7.86 o 
   2   8  11        0.06        9.84      6.09 o 
   4   8  11      778.13      702.97     22.14 o 
   6   8  11      343.76      370.22     22.91 o 
   8   8  11      345.16      376.60     33.27 o 
  10   8  11      191.41      280.33     22.20 o 
 -23   9  11       68.62       69.59     20.85 o 
 -21   9  11       28.20       27.21     15.39 o 
 -19   9  11       96.68       97.84     18.29 o 
 -17   9  11        2.49       -3.04     14.22 o 
 -15   9  11        0.36       -0.96     12.64 o 
 -13   9  11        8.26        5.44      7.87 o 
 -11   9  11      112.62       81.33      7.63 o 
  -9   9  11      125.74      126.40      5.66 o 
  -7   9  11       43.09       46.09      4.52 o 
  -5   9  11      111.03      104.09     15.80 o 
  -3   9  11      774.24      788.50     21.50 o 
  -1   9  11       42.39       82.94     10.44 o 
   1   9  11      185.38      204.12     16.01 o 
   3   9  11       22.28       39.30      7.62 o 
   5   9  11        9.42        9.91      8.89 o 
   7   9  11       57.50       54.78     14.53 o 
   9   9  11        9.23       33.50     12.18 o 
 -20  10  11       48.40       52.08     19.76 o 
 -18  10  11        0.08       -3.91      9.43 o 
 -16  10  11      122.15      121.96     14.60 o 
 -14  10  11        1.09        2.26      7.79 o 
 -12  10  11        7.96        4.22     10.35 o 
 -10  10  11      309.82      288.20     33.07 o 
  -8  10  11       53.34       47.98     13.75 o 
  -6  10  11       71.59       66.96     16.00 o 
  -4  10  11       98.07      122.36     12.19 o 
  -2  10  11        1.68       -1.64      8.85 o 
   0  10  11       25.85       33.05      8.89 o 
   2  10  11      148.34      149.47     10.95 o 
   4  10  11       23.20       47.35     13.05 o 
   6  10  11        6.95       16.41     11.79 o 
 -15  11  11      125.90      134.85     18.62 o 
 -13  11  11       43.87       45.72     23.09 o 
 -11  11  11       74.02       78.75     34.39 o 
  -9  11  11        0.69       -4.96     15.17 o 
  -7  11  11      266.53      250.44     65.61 o 
  -5  11  11      116.12      172.49     39.63 o 
  -3  11  11        7.69       -8.98     17.22 o 
  -1  11  11       11.04       10.84     26.03 o 
   1  11  11       15.36       17.18      9.90 o 
 -32   0  12       11.54       44.11     17.49 o 
 -30   0  12      160.69      123.22     20.31 o 
 -28   0  12      962.50      746.10     29.83 o 
 -26   0  12       50.89       36.73     18.14 o 
 -24   0  12      567.91      519.37     29.05 o 
 -22   0  12      145.64      164.28     18.36 o 
 -20   0  12     5787.73     5473.65    156.75 o 
 -18   0  12      109.37      106.85      9.28 o 
 -16   0  12     2107.55     2218.80     42.89 o 
 -14   0  12     7490.83     7541.90    116.19 o 
 -12   0  12       15.00        9.41      9.63 o 
 -10   0  12      209.69      207.60     10.09 o 
  -8   0  12      901.66     1040.76     16.70 o 
  -6   0  12    32875.94    37736.79    700.85 o 
  -4   0  12      724.44      843.89     15.05 o 
  -2   0  12    33700.56    34125.20    455.17 o 
   0   0  12     4447.54     4502.47    107.22 o 
   2   0  12      929.29      858.91     17.84 o 
   4   0  12        1.74       -0.32      6.43 o 
   6   0  12       59.63       38.61      9.72 o 
   8   0  12      894.44      900.77     21.92 o 
  10   0  12       40.69       40.44     11.22 o 
  12   0  12      223.42      230.57     24.72 o 
  14   0  12      247.91      236.39     21.88 o 
  16   0  12      230.98      246.12     20.36 o 
  18   0  12        7.83        0.43     10.83 o 
 -33   1  12      123.47      106.27     15.56 o 
 -31   1  12      301.89      279.47     21.48 o 
 -29   1  12       27.46        8.08      9.86 o 
 -27   1  12      174.63      185.85     13.54 o 
 -25   1  12      358.63      305.66     13.55 o 
 -23   1  12       89.38       90.75      9.18 o 
 -21   1  12       17.65       25.73      6.51 o 
 -19   1  12      342.06      304.98     10.38 o 
 -17   1  12      152.55      163.17      8.51 o 
 -15   1  12      174.48      204.47      7.11 o 
 -13   1  12      460.89      535.15     10.59 o 
 -11   1  12      448.15      307.59      7.88 o 
  -9   1  12     1738.60     1639.73     16.23 o 
  -7   1  12      755.65      984.32     12.91 o 
  -5   1  12      962.68     1109.69     13.57 o 
  -3   1  12     1974.48     1805.00     18.68 o 
  -1   1  12     1256.12     1227.41     15.16 o 
   1   1  12      202.88      243.48      8.43 o 
   3   1  12        0.07        6.08      4.70 o 
   5   1  12      219.18      233.74     10.94 o 
   7   1  12       74.90       65.93      8.42 o 
   9   1  12      237.44      262.42     10.67 o 
  11   1  12       35.73       36.69     10.39 o 
  13   1  12      212.55      246.39     12.88 o 
  15   1  12      134.00      129.50     11.64 o 
  17   1  12        0.94        4.15      8.40 o 
 -32   2  12        3.91       20.52     10.71 o 
 -30   2  12       77.33       63.28     10.71 o 
 -28   2  12       85.52       86.03      9.87 o 
 -26   2  12      331.61      324.05     16.08 o 
 -24   2  12       16.10       25.16      8.77 o 
 -22   2  12        0.52       -2.14      5.49 o 
 -20   2  12       49.76       30.54      6.35 o 
 -18   2  12     4661.89     4302.88     49.34 o 
 -16   2  12      317.82      303.92      8.84 o 
 -14   2  12     1106.23     1089.92     12.47 o 
 -12   2  12      221.86      243.23      7.47 o 
 -10   2  12     2788.93     2863.21     25.43 o 
  -8   2  12      738.72      696.40      7.90 o 
  -6   2  12     3949.21     4331.07     52.29 o 
  -4   2  12     1031.45     1001.14     13.34 o 
  -2   2  12     1498.11     1483.54     20.56 o 
   0   2  12       23.38       40.86      5.26 o 
   2   2  12      115.71      102.15      7.21 o 
   4   2  12      475.20      448.05     10.17 o 
   6   2  12        3.33       -2.64      5.66 o 
   8   2  12      140.49      150.43      9.77 o 
  10   2  12      139.73      134.46      9.29 o 
  12   2  12       45.61       41.99      8.99 o 
  14   2  12       97.92       88.13     13.43 o 
  16   2  12      204.42      214.22     13.14 o 
 -31   3  12       23.76       15.21     10.93 o 
 -29   3  12       11.14       16.98      8.40 o 
 -27   3  12       71.41       72.25      9.19 o 
 -25   3  12      213.90      233.44     13.90 o 
 -23   3  12      264.30      281.56     12.62 o 
 -21   3  12     1322.41     1315.40     23.67 o 
 -19   3  12      358.25      357.26     13.97 o 
 -17   3  12      160.54      171.67      5.36 o 
 -15   3  12     4155.94     3805.22     34.74 o 
 -13   3  12      144.25      143.45     19.03 o 
 -11   3  12     1048.89      981.44     26.85 o 
  -9   3  12      172.49      214.36     12.69 o 
  -7   3  12     1388.33     1453.72     27.88 o 
  -5   3  12      478.79      516.72      7.22 o 
  -3   3  12       24.83       45.75      5.70 o 
  -1   3  12     1838.74     1594.08     22.45 o 
   1   3  12      153.71      130.67     12.72 o 
   3   3  12      442.42      453.10      9.67 o 
   5   3  12      744.30      755.21     14.66 o 
   7   3  12       20.74       23.20      4.97 o 
   9   3  12      215.91      249.07     18.01 o 
  11   3  12      179.06      172.82      9.13 o 
  13   3  12      199.39      217.28     13.22 o 
  15   3  12      399.00      419.40     17.87 o 
  17   3  12       10.22        6.45     11.43 o 
 -30   4  12       23.18       10.92      7.88 o 
 -28   4  12        1.35        1.48      5.77 o 
 -26   4  12        0.03        1.10      5.93 o 
 -24   4  12      215.68      205.14      8.54 o 
 -22   4  12       65.01       89.71      8.17 o 
 -20   4  12     2620.14     2504.26     61.25 o 
 -18   4  12       95.00       82.62      5.37 o 
 -16   4  12       49.27       42.53     10.48 o 
 -14   4  12     1871.69     1807.41     38.13 o 
 -12   4  12      457.96      592.07     21.53 o 
 -10   4  12        2.88        5.75      8.98 o 
  -8   4  12      532.31      593.27     25.60 o 
  -6   4  12     2877.40     2815.24     23.16 o 
  -4   4  12     1915.43     1800.76     15.92 o 
  -2   4  12      716.02      697.50     12.74 o 
   0   4  12     3543.38     3272.82     41.63 o 
   2   4  12      147.66      167.18     12.77 o 
   4   4  12     2796.37     2793.09     44.41 o 
   6   4  12       46.44       29.03      4.20 o 
   8   4  12      265.41      258.64     11.28 o 
  10   4  12      681.84      692.44     17.10 o 
  12   4  12        0.09        2.11      6.45 o 
  14   4  12       41.52       44.87     12.54 o 
  16   4  12       26.00        8.91     10.88 o 
 -29   5  12        8.56       11.01      7.03 o 
 -27   5  12      302.48      304.70     15.69 o 
 -25   5  12       10.07       15.27      7.03 o 
 -23   5  12      153.83      117.81     14.29 o 
 -21   5  12      422.68      398.30     10.00 o 
 -19   5  12     1290.33     1142.54     48.06 o 
 -17   5  12      144.73      141.99     15.22 o 
 -15   5  12      551.65      572.40     21.61 o 
 -13   5  12      956.27      936.11     34.36 o 
 -11   5  12     1206.36     1180.04     37.18 o 
  -9   5  12      921.49      893.29     24.68 o 
  -7   5  12     1170.81     1223.47     33.09 o 
  -5   5  12      379.78      382.20      8.01 o 
  -3   5  12       37.45       41.57      6.45 o 
  -1   5  12       30.81       23.74      8.07 o 
   1   5  12      402.29      357.85     17.32 o 
   3   5  12     1096.59     1025.57     29.36 o 
   5   5  12      194.25      170.53     15.90 o 
   7   5  12      113.44      120.96     20.57 o 
   9   5  12      181.45      162.88     16.07 o 
  11   5  12      350.36      386.63     18.83 o 
  13   5  12       49.24       45.90     13.82 o 
  15   5  12       54.46       51.17     14.69 o 
 -28   6  12       31.33       48.81     16.18 o 
 -26   6  12      268.70      291.56     12.23 o 
 -24   6  12       38.99       35.06      6.32 o 
 -22   6  12      173.72      137.29      8.63 o 
 -20   6  12       19.90       20.74     10.34 o 
 -18   6  12      852.66      879.81     27.97 o 
 -16   6  12       33.74       18.76     11.38 o 
 -14   6  12        2.50       -4.23      8.87 o 
 -12   6  12     1681.87     1567.99     40.37 o 
 -10   6  12       19.19       15.97     10.04 o 
  -8   6  12      408.27      386.31     20.02 o 
  -6   6  12       14.30       16.83      4.26 o 
  -4   6  12      259.39      303.22      8.17 o 
  -2   6  12        0.64       -2.31      5.34 o 
   0   6  12      293.34      291.89     12.07 o 
   2   6  12      490.43      458.14     18.42 o 
   4   6  12      551.55      550.52     21.12 o 
   6   6  12        6.42        6.26      9.15 o 
   8   6  12        5.39      -10.82     10.82 o 
  10   6  12       61.49      115.37     15.03 o 
  12   6  12        4.09       11.48     12.80 o 
  14   6  12        0.02       -0.47     10.11 o 
 -27   7  12      109.68      137.11     19.77 o 
 -25   7  12      147.90      171.87     22.78 o 
 -23   7  12       42.44       50.30     16.62 o 
 -21   7  12        0.03        3.92     12.27 o 
 -19   7  12      134.40      155.55     18.50 o 
 -17   7  12      153.71      151.10     21.46 o 
 -15   7  12        0.29       -6.70     11.94 o 
 -13   7  12      413.41      411.97     24.11 o 
 -11   7  12       67.34       57.31     15.46 o 
  -9   7  12     2416.65     2495.72     54.73 o 
  -7   7  12      941.29      881.07     36.66 o 
  -5   7  12     2156.49     2030.43     37.50 o 
  -3   7  12      607.16      589.53     14.98 o 
  -1   7  12      738.89      762.89     16.04 o 
   1   7  12      113.33       98.11     11.63 o 
   3   7  12      138.58      168.16     23.47 o 
   5   7  12       94.84       72.83     10.25 o 
   7   7  12      234.45      245.91     18.06 o 
   9   7  12       30.04       48.95     13.37 o 
  11   7  12       21.50       19.07     12.70 o 
 -26   8  12       80.05      101.75     44.68 o 
 -24   8  12       32.83       37.08     16.85 o 
 -22   8  12        1.07       10.41     16.04 o 
 -20   8  12      330.86      355.49     25.32 o 
 -18   8  12      879.85      950.42     33.73 o 
 -16   8  12      338.16      331.04     20.84 o 
 -14   8  12     1685.29     1798.31     56.31 o 
 -12   8  12      597.21      525.90     43.29 o 
 -10   8  12      105.16      116.99     11.72 o 
  -8   8  12      399.91      391.34     21.57 o 
  -6   8  12       32.31       27.77      6.34 o 
  -4   8  12      101.12      104.25      5.91 o 
  -2   8  12       88.69       61.63      9.07 o 
   0   8  12      604.72      585.71     21.14 o 
   2   8  12        1.72        1.15      5.15 o 
   4   8  12      191.27      198.19     19.10 o 
   6   8  12       28.08       27.82     12.49 o 
   8   8  12       17.92       13.12     10.30 o 
  10   8  12      116.71      161.23     20.07 o 
 -23   9  12        0.18        3.33     11.62 o 
 -21   9  12       19.29       18.14     16.61 o 
 -19   9  12        9.01        1.15     11.10 o 
 -17   9  12      503.03      454.11     45.80 o 
 -15   9  12       16.55        4.53     22.35 o 
 -13   9  12      177.55      148.42     12.26 o 
 -11   9  12       50.60       50.08     11.29 o 
  -9   9  12      494.68      458.92     14.01 o 
  -7   9  12      101.65      105.37      9.04 o 
  -5   9  12       15.73       10.29      7.36 o 
  -3   9  12      146.61      141.70     14.50 o 
  -1   9  12       68.10       51.75     11.07 o 
   1   9  12       51.07       45.40      8.11 o 
   3   9  12       16.26       24.95      9.51 o 
   5   9  12       42.66       56.47     10.11 o 
   7   9  12        0.32       -1.00     12.02 o 
 -20  10  12       30.05       26.80     22.16 o 
 -18  10  12       13.32        4.43     12.17 o 
 -16  10  12      114.62       99.81     26.73 o 
 -14  10  12      214.39      224.78     24.38 o 
 -12  10  12       52.96       31.40     11.51 o 
 -10  10  12       97.99      106.00     25.31 o 
  -8  10  12        0.04      -12.11     12.93 o 
  -6  10  12        0.26        8.98     12.78 o 
  -4  10  12        0.77       -3.85     13.67 o 
  -2  10  12       11.07       -0.12     12.62 o 
   0  10  12        6.16        9.32      7.35 o 
   2  10  12        0.56       -3.31      6.47 o 
   4  10  12        8.87        4.95      7.69 o 
 -13  11  12       88.55      104.44     22.98 o 
 -11  11  12      185.26      235.58     55.94 o 
  -9  11  12       23.63       23.86     17.03 o 
  -7  11  12      458.89      534.78     34.82 o 
  -5  11  12        2.08       -6.62     13.09 o 
  -3  11  12      188.30      220.77     25.12 o 
 -33   1  13       29.91       59.67     10.42 o 
 -31   1  13       66.95       65.37     10.56 o 
 -29   1  13      298.42      217.87     13.85 o 
 -27   1  13       47.07       57.80     11.10 o 
 -25   1  13     1319.98     1099.83     33.21 o 
 -23   1  13       38.22       23.88      9.97 o 
 -21   1  13      290.57      201.98     10.07 o 
 -19   1  13       56.61       52.95      8.21 o 
 -17   1  13     1228.41     1154.47     15.88 o 
 -15   1  13      797.71      793.93     11.00 o 
 -13   1  13     1896.21     1867.23     25.08 o 
 -11   1  13      900.45      804.73     10.02 o 
  -9   1  13      149.74      149.84      4.49 o 
  -7   1  13     3610.26     3762.69     37.15 o 
  -5   1  13     5346.57     5353.41     51.76 o 
  -3   1  13     3537.27     3523.16     32.26 o 
  -1   1  13     1650.67     1545.35     19.34 o 
   1   1  13      408.97      382.85      9.17 o 
   3   1  13      412.10      435.85     11.80 o 
   5   1  13       19.36       22.20      7.08 o 
   7   1  13      226.37      229.00     11.17 o 
   9   1  13       50.60       42.41      9.81 o 
  11   1  13       33.23       36.22      9.25 o 
  13   1  13        0.07        9.13      6.80 o 
  15   1  13        3.51        8.35      7.93 o 
 -32   2  13        0.61       -4.35      8.26 o 
 -30   2  13      197.02      214.25     16.09 o 
 -28   2  13        0.36        6.21      6.96 o 
 -26   2  13      128.67      126.49     18.10 o 
 -24   2  13     1966.19     1826.12     47.04 o 
 -22   2  13     1281.03     1180.63     22.40 o 
 -20   2  13       72.42       79.52      8.72 o 
 -18   2  13     5128.77     4773.50     50.44 o 
 -16   2  13     1044.76      961.37     12.42 o 
 -14   2  13     1863.68     1844.69     27.21 o 
 -12   2  13     1344.65     1254.05     13.62 o 
 -10   2  13     2130.18     2226.78     19.87 o 
  -8   2  13     1325.66     1180.98     13.09 o 
  -6   2  13      105.48       98.19      6.94 o 
  -4   2  13     1212.05     1161.77     17.66 o 
  -2   2  13      683.58      658.47     13.05 o 
   0   2  13     1490.38     1405.75     17.84 o 
   2   2  13      633.19      641.34     13.72 o 
   4   2  13       74.79      106.99      8.01 o 
   6   2  13       85.41       93.03     10.51 o 
   8   2  13      295.75      311.29     13.07 o 
  10   2  13       16.71       12.34      7.18 o 
  12   2  13      167.74      215.50     13.62 o 
  14   2  13      315.29      287.16     13.83 o 
  16   2  13       34.66       34.06      9.38 o 
 -31   3  13       21.89       24.84     10.40 o 
 -29   3  13       38.22       33.49      8.19 o 
 -27   3  13        5.88        7.36      8.38 o 
 -25   3  13        0.19       -5.59      7.42 o 
 -23   3  13      602.52      522.16     18.19 o 
 -21   3  13      536.47      587.53     15.09 o 
 -19   3  13      517.82      480.73     13.19 o 
 -17   3  13     1183.02     1219.34     14.19 o 
 -15   3  13     6462.47     6540.69     93.50 o 
 -13   3  13        0.52        6.40      8.82 o 
 -11   3  13      664.78      673.12     24.09 o 
  -9   3  13        6.06       -5.36     11.59 o 
  -7   3  13      553.02      517.18     11.18 o 
  -5   3  13        5.96       20.01      4.12 o 
  -3   3  13      177.74      131.69      9.24 o 
  -1   3  13     3241.29     3130.34     54.10 o 
   1   3  13     1359.72     1351.54     28.41 o 
   3   3  13      622.18      558.12     11.86 o 
   5   3  13      699.40      705.23     16.07 o 
   7   3  13      879.80      881.75     18.67 o 
   9   3  13      367.52      367.57     13.22 o 
  11   3  13      345.92      307.34     14.45 o 
  13   3  13       16.29       12.74      9.32 o 
  15   3  13        9.98        9.66     12.68 o 
 -30   4  13        8.18       18.66     18.78 o 
 -28   4  13        2.00        9.39      7.04 o 
 -26   4  13       25.38       18.24      5.66 o 
 -24   4  13      156.93      153.85      9.25 o 
 -22   4  13      352.81      320.82      8.66 o 
 -20   4  13      902.80      896.97     13.37 o 
 -18   4  13     1092.21     1107.23     22.15 o 
 -16   4  13       80.22       86.98     12.76 o 
 -14   4  13        1.69        5.22      7.77 o 
 -12   4  13      902.74      906.49     52.87 o 
 -10   4  13       15.57        1.67     22.23 o 
  -8   4  13      100.76      104.71     11.57 o 
  -6   4  13      239.42      171.67      5.03 o 
  -4   4  13      518.51      554.72     15.71 o 
  -2   4  13      219.26      198.85     10.40 o 
   0   4  13       26.13        9.25      7.14 o 
   2   4  13      452.60      461.48     14.88 o 
   4   4  13      156.45      159.11     13.64 o 
   6   4  13      680.39      622.30     30.14 o 
   8   4  13        0.03        1.31      4.17 o 
  10   4  13      760.21      750.17     29.10 o 
  12   4  13        2.78       21.74     10.83 o 
  14   4  13      113.10      130.79     21.25 o 
 -29   5  13       51.02       49.36      9.09 o 
 -27   5  13        7.24        2.30      6.19 o 
 -25   5  13        4.79        8.51      6.69 o 
 -23   5  13        0.57       -0.86      4.52 o 
 -21   5  13      529.40      484.76     29.19 o 
 -19   5  13      635.88      657.36     22.20 o 
 -17   5  13        5.92        7.04      8.87 o 
 -15   5  13       11.40        4.48      9.80 o 
 -13   5  13      156.05      226.02     20.75 o 
 -11   5  13      343.25      449.05     22.09 o 
  -9   5  13       42.11       63.55     13.00 o 
  -7   5  13     3070.30     3140.11     35.15 o 
  -5   5  13     1884.65     1797.09     24.81 o 
  -3   5  13      850.50      925.30     14.59 o 
  -1   5  13      220.69      217.16     17.57 o 
   1   5  13       65.39       62.67      7.37 o 
   3   5  13      340.39      364.81     14.19 o 
   5   5  13       54.74       80.23     12.34 o 
   7   5  13        1.86        5.21     11.70 o 
   9   5  13        4.41       15.77      9.09 o 
  11   5  13      168.05      140.47     22.19 o 
  13   5  13       10.44       12.32     12.15 o 
 -28   6  13        2.14       15.39     16.87 o 
 -26   6  13      261.76      376.99     69.50 o 
 -24   6  13      199.94      253.85     32.67 o 
 -22   6  13      133.52      135.60     16.01 o 
 -20   6  13      302.21      332.73     23.70 o 
 -18   6  13        7.28        6.10     10.75 o 
 -16   6  13      643.72      619.51     23.08 o 
 -14   6  13       22.04       22.89     12.55 o 
 -12   6  13     1244.65     1102.51     39.07 o 
 -10   6  13      793.89      718.28     24.99 o 
  -8   6  13      110.67      143.25     28.52 o 
  -6   6  13      238.43      214.92      5.85 o 
  -4   6  13      619.20      555.40     16.38 o 
  -2   6  13      117.48      108.47      7.23 o 
   0   6  13     1306.24     1318.14     36.08 o 
   2   6  13      481.88      450.52     16.23 o 
   4   6  13      775.86      654.42     19.00 o 
   6   6  13      842.78      848.70     34.92 o 
   8   6  13       42.80       44.47     11.87 o 
  10   6  13       26.11       43.68     14.53 o 
  12   6  13        5.14        5.06     13.21 o 
 -27   7  13       17.10       10.99     16.92 o 
 -25   7  13       20.25       18.52     16.02 o 
 -23   7  13      303.44      333.58     21.93 o 
 -21   7  13      186.94      208.55     24.47 o 
 -19   7  13       27.47       36.30     12.83 o 
 -17   7  13      166.95      174.27     16.21 o 
 -15   7  13       73.23       84.17     20.31 o 
 -13   7  13      508.91      461.34     38.59 o 
 -11   7  13      111.35       61.92     25.66 o 
  -9   7  13       21.33        9.18      7.85 o 
  -7   7  13       11.78       11.00     11.09 o 
  -5   7  13        3.21        2.27      4.86 o 
  -3   7  13     1206.36     1214.03     19.38 o 
  -1   7  13      613.79      589.00     17.76 o 
   1   7  13     1014.80     1033.10     38.90 o 
   3   7  13       41.23       58.65     13.38 o 
   5   7  13       71.84       55.34      9.28 o 
   7   7  13        2.89       13.69     12.31 o 
   9   7  13       18.43       26.83     10.93 o 
  11   7  13        0.00       -1.65     11.05 o 
 -24   8  13        0.99       -3.58     13.79 o 
 -22   8  13       16.04       13.40     15.53 o 
 -20   8  13       25.40       25.69     15.71 o 
 -18   8  13      261.70      287.59     27.18 o 
 -16   8  13       57.12       88.35     19.09 o 
 -14   8  13      286.93      272.64     45.99 o 
 -12   8  13      104.00      144.27     19.94 o 
 -10   8  13       27.77       22.80     10.52 o 
  -8   8  13       57.40       52.26     17.07 o 
  -6   8  13      510.14      492.39     17.03 o 
  -4   8  13      184.74      187.01     20.59 o 
  -2   8  13      218.62      190.52     12.64 o 
   0   8  13        1.46       -6.20      6.20 o 
   2   8  13       25.27       13.28      8.35 o 
   4   8  13       16.36       -2.88      8.86 o 
   6   8  13       30.10       37.80     12.68 o 
   8   8  13        8.93       17.64     12.35 o 
 -23   9  13       30.02       41.87     16.41 o 
 -21   9  13       17.87       22.53     17.74 o 
 -19   9  13      394.11      407.40     24.49 o 
 -17   9  13      929.39     1066.89     42.70 o 
 -15   9  13      248.04      318.70     33.91 o 
 -13   9  13     1152.14     1168.95     30.02 o 
 -11   9  13       90.49       92.54     10.42 o 
  -9   9  13       65.18       74.57     15.04 o 
  -7   9  13        0.53        1.95      9.01 o 
  -5   9  13       24.64       17.73     11.66 o 
  -3   9  13      181.09      172.37     21.14 o 
  -1   9  13       84.56       68.04      9.86 o 
   1   9  13       13.59       19.07      8.73 o 
   3   9  13       14.78       31.77     11.83 o 
   5   9  13       20.73       23.16      8.17 o 
 -18  10  13      143.63      128.01     16.51 o 
 -16  10  13        5.17       -6.28     11.69 o 
 -14  10  13        1.72       13.24     10.00 o 
 -12  10  13      429.60      448.40     39.06 o 
 -10  10  13        7.61        9.85     16.58 o 
  -8  10  13      249.98      297.53     20.60 o 
  -6  10  13       57.55       26.41     15.89 o 
  -4  10  13        2.25        3.64     16.25 o 
  -2  10  13      208.12      191.56     29.62 o 
   0  10  13      168.62      188.18     30.56 o 
   2  10  13       25.45       25.96     12.08 o 
 -11  11  13       36.68       31.39     23.98 o 
  -9  11  13       14.19        5.55     13.31 o 
  -7  11  13       44.79       45.19     26.48 o 
  -5  11  13        1.44        2.98     15.86 o 
 -32   0  14        0.62        6.05     12.60 o 
 -30   0  14      221.37      235.93     25.63 o 
 -28   0  14        5.74        2.52     13.70 o 
 -26   0  14      150.53      152.71     18.21 o 
 -24   0  14      213.00      166.83     15.06 o 
 -22   0  14      858.85      848.63     29.70 o 
 -20   0  14        0.87       13.49     12.04 o 
 -18   0  14        3.46        5.85      7.09 o 
 -16   0  14    12675.67    12495.40    202.30 o 
 -14   0  14     3310.65     3597.00     60.73 o 
 -12   0  14     2405.22     2283.12     53.66 o 
 -10   0  14     2320.92     2414.06     30.69 o 
  -8   0  14       92.70       85.05      8.30 o 
  -6   0  14     9319.29     9019.44    144.94 o 
  -4   0  14     3262.78     3228.34     42.53 o 
  -2   0  14      140.46      156.15      9.77 o 
   0   0  14     1069.82     1008.86     21.40 o 
   2   0  14      506.70      462.93     14.95 o 
   4   0  14     1719.61     1546.00     27.79 o 
   6   0  14      231.25      231.72     12.75 o 
   8   0  14     1597.28     1740.25     90.91 o 
  10   0  14       46.66       36.32     12.64 o 
  12   0  14      101.00      126.21     19.63 o 
  14   0  14        8.67       15.44     18.34 o 
 -33   1  14        0.36        0.06      8.20 o 
 -31   1  14        5.59       -5.77      7.31 o 
 -29   1  14       11.05        7.72      7.82 o 
 -27   1  14     1014.32      876.29     22.99 o 
 -25   1  14     1629.82     1539.77     34.81 o 
 -23   1  14     1373.69     1222.17     21.48 o 
 -21   1  14      419.07      324.13     15.23 o 
 -19   1  14     1287.64     1125.38     18.21 o 
 -17   1  14       60.21       51.60      5.15 o 
 -15   1  14      126.61      126.16      8.23 o 
 -13   1  14      108.40      107.49      9.22 o 
 -11   1  14     5239.57     5404.58     69.24 o 
  -9   1  14      389.53      462.50      8.12 o 
  -7   1  14        7.14        3.70      4.28 o 
  -5   1  14     2490.22     2189.90     25.40 o 
  -3   1  14      604.14      651.47     12.06 o 
  -1   1  14      964.35      814.76     13.37 o 
   1   1  14        2.45        7.92      5.84 o 
   3   1  14       21.43       23.09      6.20 o 
   5   1  14        0.95       -5.59      5.59 o 
   7   1  14      670.67      657.16     15.63 o 
   9   1  14       12.78       13.75      7.66 o 
  11   1  14       68.40       52.42      9.07 o 
  13   1  14       57.67       60.66     12.11 o 
  15   1  14        0.49        3.78      9.52 o 
 -32   2  14       14.21       14.44      8.60 o 
 -30   2  14      102.52       65.74     19.08 o 
 -28   2  14      101.19       54.40      9.17 o 
 -26   2  14       49.48       46.70      8.20 o 
 -24   2  14     2598.19     2302.78     60.38 o 
 -22   2  14      850.27      869.22     16.38 o 
 -20   2  14      854.24      763.05     13.31 o 
 -18   2  14      679.22      621.47     11.66 o 
 -16   2  14      152.75      142.12      8.70 o 
 -14   2  14       66.04       50.00      3.99 o 
 -12   2  14      386.12      416.46      6.83 o 
 -10   2  14       83.06       48.18      6.95 o 
  -8   2  14      177.38      179.08      5.56 o 
  -6   2  14        8.73       14.00      5.06 o 
  -4   2  14     1329.11     1243.04     15.59 o 
  -2   2  14     1368.27     1270.93     22.34 o 
   0   2  14     1877.07     1631.35     24.73 o 
   2   2  14      894.99      915.67     14.66 o 
   4   2  14      955.29      956.74     17.51 o 
   6   2  14        0.57        3.53      5.95 o 
   8   2  14       60.14       75.30     10.07 o 
  10   2  14       41.89       58.85      9.48 o 
  12   2  14       38.78       36.10      7.72 o 
  14   2  14        4.99        2.54      7.07 o 
 -31   3  14      180.85      192.09     12.64 o 
 -29   3  14      209.04      177.72     13.14 o 
 -27   3  14       76.88       96.97     11.19 o 
 -25   3  14       40.83       56.32      7.14 o 
 -23   3  14      289.85      279.88     11.40 o 
 -21   3  14     5397.44     5034.52     85.39 o 
 -19   3  14     1181.91     1106.04     15.00 o 
 -17   3  14     3165.28     3010.79     44.13 o 
 -15   3  14     1816.29     1862.17     44.73 o 
 -13   3  14       74.96       80.33     19.90 o 
 -11   3  14     1844.17     1790.35     50.30 o 
  -9   3  14      511.93      512.10      5.90 o 
  -7   3  14      657.11      720.97     11.05 o 
  -5   3  14      741.56      714.94     10.20 o 
  -3   3  14      102.88      136.30      6.87 o 
  -1   3  14      673.24      732.69     18.78 o 
   1   3  14      834.31      825.28     19.86 o 
   3   3  14     2747.36     2679.46     48.29 o 
   5   3  14      521.04      485.13     16.15 o 
   7   3  14     1018.26      995.24     32.38 o 
   9   3  14       76.89       70.00      6.99 o 
  11   3  14      150.46      143.37      8.79 o 
  13   3  14       10.65        7.42     10.22 o 
 -30   4  14      147.68      177.55     34.98 o 
 -28   4  14       24.92        7.53      7.36 o 
 -26   4  14       64.78       41.65      7.42 o 
 -24   4  14        0.21       -4.00      4.00 o 
 -22   4  14      211.43      197.13      9.91 o 
 -20   4  14        0.36        2.82      4.40 o 
 -18   4  14      773.32      782.17     22.07 o 
 -16   4  14     1391.90     1384.29     28.20 o 
 -14   4  14     1050.74     1063.90     35.24 o 
 -12   4  14       22.75        6.54      9.98 o 
 -10   4  14      736.42      786.72     29.78 o 
  -8   4  14      223.66      290.56      9.25 o 
  -6   4  14      395.79      377.53      6.75 o 
  -4   4  14       12.94        8.65      5.54 o 
  -2   4  14        1.02       -2.99      4.12 o 
   0   4  14     1769.79     1586.60     27.22 o 
   2   4  14      274.80      219.43     14.25 o 
   4   4  14        1.05       -4.81      8.85 o 
   6   4  14        8.67        4.00      3.52 o 
   8   4  14      127.09      128.71      8.79 o 
  10   4  14        5.88        6.87     10.00 o 
  12   4  14      108.50      101.85     18.86 o 
 -29   5  14      101.01      136.19     20.99 o 
 -27   5  14       23.33       24.71      8.79 o 
 -25   5  14      194.81      196.30     10.40 o 
 -23   5  14      471.50      468.71     21.82 o 
 -21   5  14       43.91       44.30     12.46 o 
 -19   5  14     1085.44     1148.34     43.97 o 
 -17   5  14       15.83       15.21     11.92 o 
 -15   5  14      637.75      679.77     31.90 o 
 -13   5  14      258.87      268.00     19.16 o 
 -11   5  14      118.00      159.65     20.74 o 
  -9   5  14      917.23      788.73     16.29 o 
  -7   5  14        0.38        1.02      3.37 o 
  -5   5  14     1194.61     1109.56     15.06 o 
  -3   5  14       97.18      109.37      8.11 o 
  -1   5  14      146.09      139.96     10.30 o 
   1   5  14      226.92      268.13     25.12 o 
   3   5  14       60.30       52.29     10.31 o 
   5   5  14       81.51       69.82      9.54 o 
   7   5  14       25.67       39.36      9.47 o 
   9   5  14       26.57       27.10     10.25 o 
  11   5  14       13.48       13.80     11.62 o 
 -28   6  14       30.48       29.86     17.50 o 
 -26   6  14       32.67       26.96     19.52 o 
 -24   6  14       52.11       49.33     14.25 o 
 -22   6  14        2.80       -0.04     14.11 o 
 -20   6  14      216.75      202.62     16.50 o 
 -18   6  14       38.80       40.10     11.64 o 
 -16   6  14      193.65      170.65     18.10 o 
 -14   6  14       70.10       70.39     24.16 o 
 -12   6  14       39.82       56.78     16.81 o 
 -10   6  14       14.50       21.73     11.59 o 
  -8   6  14        4.61        6.33      4.48 o 
  -6   6  14        1.64        6.17      3.16 o 
  -4   6  14       82.43       87.42      7.75 o 
  -2   6  14       69.89       47.30      6.07 o 
   0   6  14      175.97      193.10     14.09 o 
   2   6  14       51.41       67.01      9.38 o 
   4   6  14       81.79       55.80      9.93 o 
   6   6  14       52.72       51.63      9.86 o 
   8   6  14        2.40       13.95     13.64 o 
  10   6  14      156.77      208.56     35.00 o 
 -27   7  14        0.01       -0.24     15.17 o 
 -25   7  14      251.13      334.27     25.58 o 
 -23   7  14        8.52        0.22     17.36 o 
 -21   7  14      138.83      164.75     35.14 o 
 -19   7  14       15.76       24.77     16.09 o 
 -17   7  14      511.92      601.26     33.56 o 
 -15   7  14      174.83      189.24     33.17 o 
 -13   7  14       17.01        9.42     19.84 o 
 -11   7  14        0.21       -0.67     10.68 o 
  -9   7  14       24.37       19.82      4.80 o 
  -7   7  14      783.87      800.11     23.97 o 
  -5   7  14      364.01      328.09     18.98 o 
  -3   7  14      835.12      803.03     22.89 o 
  -1   7  14        0.11        1.46      5.11 o 
   1   7  14       20.32       13.35      9.70 o 
   3   7  14       26.83       25.97      9.17 o 
   5   7  14      257.16      244.73     21.87 o 
   7   7  14      204.59      213.25     18.25 o 
   9   7  14       33.87       42.16     12.94 o 
 -24   8  14        1.76       20.76     14.78 o 
 -22   8  14       28.54       43.41     21.22 o 
 -20   8  14        5.44        0.00      9.76 o 
 -18   8  14      110.35      130.39     21.25 o 
 -16   8  14       64.82       44.35     26.22 o 
 -14   8  14     1152.35     1256.02     42.43 o 
 -12   8  14        3.53       -5.92      5.92 o 
 -10   8  14      186.90      182.27      8.72 o 
  -8   8  14      279.25      295.13     17.90 o 
  -6   8  14      135.69      148.11     16.85 o 
  -4   8  14      271.52      237.64     22.78 o 
  -2   8  14      379.94      359.16      9.72 o 
   0   8  14      323.84      286.15     22.84 o 
   2   8  14      304.41      310.32     16.72 o 
   4   8  14       18.97       15.16      9.23 o 
   6   8  14       64.82       87.61     12.19 o 
 -21   9  14       65.84       62.37     18.92 o 
 -19   9  14       20.27       17.48     29.09 o 
 -17   9  14        1.54        5.89     18.51 o 
 -15   9  14      109.46      110.06     22.08 o 
 -13   9  14       17.79       16.24     15.21 o 
 -11   9  14      294.34      282.76     26.52 o 
  -9   9  14       59.22       63.66     13.34 o 
  -7   9  14        0.11       -0.25      9.94 o 
  -5   9  14      492.19      550.96     33.95 o 
  -3   9  14       47.73       35.40     29.98 o 
  -1   9  14        0.14        3.15      5.76 o 
   1   9  14       27.86       29.31     10.93 o 
   3   9  14        0.04        5.89     10.46 o 
 -18  10  14       21.89       24.33     11.84 o 
 -16  10  14      137.21      207.25     30.70 o 
 -14  10  14       25.58       30.44     22.58 o 
 -12  10  14       66.73       93.67     27.50 o 
 -10  10  14      352.33      402.55     37.22 o 
  -8  10  14       70.38       84.06     18.49 o 
  -6  10  14      145.12      191.60     23.11 o 
  -4  10  14       38.83       37.31     19.73 o 
  -2  10  14        5.71        8.69     17.13 o 
   0  10  14        5.38       24.23     18.80 o 
 -33   1  15        6.79       32.63     21.45 o 
 -31   1  15       23.32       51.47     11.34 o 
 -29   1  15      346.51      351.16     13.06 o 
 -27   1  15        7.73       15.26      8.76 o 
 -25   1  15        5.89        0.79      6.34 o 
 -23   1  15       61.28       41.70      7.46 o 
 -21   1  15     1239.23     1209.01     26.04 o 
 -19   1  15      316.11      338.56     10.95 o 
 -17   1  15     5790.81     5663.03     98.08 o 
 -15   1  15     3878.94     3948.36     57.95 o 
 -13   1  15     2088.11     2069.81     23.78 o 
 -11   1  15       70.64       81.17      5.23 o 
  -9   1  15        1.56       11.80      3.28 o 
  -7   1  15       97.89      115.57      9.42 o 
  -5   1  15     2531.37     2520.88     28.54 o 
  -3   1  15     1215.71     1178.67     16.33 o 
  -1   1  15     1494.20     1341.94     23.18 o 
   1   1  15     6213.19     6053.59     64.61 o 
   3   1  15       17.02        5.95      5.81 o 
   5   1  15      133.93      133.74      9.65 o 
   7   1  15      102.53       98.99      8.62 o 
   9   1  15        2.97        8.26      6.21 o 
  11   1  15       21.72       28.75     10.06 o 
  13   1  15       86.33       76.45     11.89 o 
 -32   2  15        2.81       -4.67      7.65 o 
 -30   2  15      188.38      133.72     11.90 o 
 -28   2  15       37.14       46.82     10.43 o 
 -26   2  15       11.07       14.46      6.44 o 
 -24   2  15       20.14       29.89      6.68 o 
 -22   2  15       31.91       34.56      7.10 o 
 -20   2  15      210.61      197.77      7.01 o 
 -18   2  15     1644.70     1543.74     26.49 o 
 -16   2  15       68.95       81.73     11.53 o 
 -14   2  15       46.88       44.39      4.14 o 
 -12   2  15     3159.97     3218.53     30.80 o 
 -10   2  15     2099.95     2143.17     20.12 o 
  -8   2  15     2918.85     2801.22     27.26 o 
  -6   2  15      548.08      650.15     30.51 o 
  -4   2  15      194.61      173.37      7.44 o 
  -2   2  15      284.02      296.93     11.21 o 
   0   2  15      974.45      898.72     14.32 o 
   2   2  15      912.86      882.08     16.29 o 
   4   2  15     1397.25     1376.11     19.31 o 
   6   2  15      740.52      767.48     25.40 o 
   8   2  15        0.21        1.67      5.11 o 
  10   2  15      111.95      105.60     15.06 o 
  12   2  15      338.24      347.80     15.42 o 
 -31   3  15        7.04        7.00      8.43 o 
 -29   3  15        3.19       -5.50      5.50 o 
 -27   3  15       73.78       96.76     13.99 o 
 -25   3  15      665.98      703.70     17.68 o 
 -23   3  15      205.21      218.91     10.89 o 
 -21   3  15      747.33      632.61     14.17 o 
 -19   3  15       33.07       41.56      4.66 o 
 -17   3  15      686.18      607.37     24.16 o 
 -15   3  15      302.03      286.58     17.47 o 
 -13   3  15       62.69       63.51     11.73 o 
 -11   3  15        5.16        5.69      7.48 o 
  -9   3  15      161.77      127.02      5.72 o 
  -7   3  15      373.76      366.57     10.26 o 
  -5   3  15      550.21      548.22      9.37 o 
  -3   3  15      869.93      839.03     15.63 o 
  -1   3  15        7.66        6.89      6.34 o 
   1   3  15        1.37        4.81      7.93 o 
   3   3  15     1078.24      950.13     28.82 o 
   5   3  15      803.63      807.22     14.08 o 
   7   3  15       29.61       26.41      6.95 o 
   9   3  15       48.92       37.55      8.51 o 
  11   3  15       80.91       63.98     12.41 o 
  13   3  15        6.31       -3.46     10.18 o 
 -30   4  15        2.86        3.10      8.65 o 
 -28   4  15       41.65       25.41      6.89 o 
 -26   4  15       35.34       31.66      6.74 o 
 -24   4  15      155.55      137.81      9.21 o 
 -22   4  15       55.89       68.16      4.00 o 
 -20   4  15      579.61      605.77     20.56 o 
 -18   4  15       26.15       21.31     10.38 o 
 -16   4  15       30.33       17.87     14.63 o 
 -14   4  15       62.36       74.40     13.86 o 
 -12   4  15       20.94       34.58     14.87 o 
 -10   4  15      569.35      592.81     35.05 o 
  -8   4  15      253.30      328.54      9.99 o 
  -6   4  15      548.17      577.35      7.77 o 
  -4   4  15       69.41       51.99      6.67 o 
  -2   4  15      563.17      555.14     13.54 o 
   0   4  15       38.58       48.26      9.26 o 
   2   4  15        5.18        0.48      8.32 o 
   4   4  15        2.14        2.04      7.82 o 
   6   4  15      312.14      300.52     19.68 o 
   8   4  15      140.00      131.75     12.33 o 
  10   4  15      153.66      172.45     15.16 o 
  12   4  15      288.90      309.75     18.05 o 
 -29   5  15      113.01      116.48     43.30 o 
 -27   5  15       62.82       76.45     16.75 o 
 -25   5  15       29.43       22.67     19.95 o 
 -23   5  15        0.20       -1.39     10.56 o 
 -21   5  15      224.26      248.03     21.32 o 
 -19   5  15       39.38       39.17     12.69 o 
 -17   5  15      386.90      396.34     21.17 o 
 -15   5  15        8.01       -8.95     18.19 o 
 -13   5  15      415.26      474.67     35.11 o 
 -11   5  15     1906.58     1607.06     45.92 o 
  -9   5  15      586.27      522.64     12.39 o 
  -7   5  15      157.55      107.14      4.09 o 
  -5   5  15      119.87       95.54      7.47 o 
  -3   5  15       91.83      101.07      6.52 o 
  -1   5  15        1.30       10.06      6.19 o 
   1   5  15       28.91       21.32      7.71 o 
   3   5  15        0.02       -7.25      8.76 o 
   5   5  15       36.84       14.56      9.49 o 
   7   5  15       38.28       40.81     13.68 o 
   9   5  15       38.89       34.35     13.10 o 
  11   5  15       14.28       23.78     15.17 o 
 -28   6  15        0.18       -8.27     15.07 o 
 -26   6  15        3.48       -5.24     12.08 o 
 -24   6  15      143.99      180.56     23.80 o 
 -22   6  15      157.86      157.68     16.69 o 
 -20   6  15       26.63       42.16     20.64 o 
 -18   6  15      605.31      657.39     33.17 o 
 -16   6  15      365.47      386.05     27.31 o 
 -14   6  15       41.66       35.58     13.92 o 
 -12   6  15      831.12      907.84     30.78 o 
 -10   6  15      168.10      193.37     12.44 o 
  -8   6  15       86.47      116.35     13.13 o 
  -6   6  15     1918.03     1728.61     48.53 o 
  -4   6  15      374.57      382.82     11.88 o 
  -2   6  15      188.10      188.50      8.91 o 
   0   6  15      145.43      159.47     13.61 o 
   2   6  15        1.20       -0.01      6.60 o 
   4   6  15      186.27      152.88     17.68 o 
   6   6  15       70.31       63.03     19.41 o 
   8   6  15       83.32       74.48     16.54 o 
  10   6  15       15.20        5.74     12.42 o 
 -27   7  15        2.30       26.74     15.60 o 
 -25   7  15      510.67      604.76     46.03 o 
 -23   7  15       58.44       68.12     15.76 o 
 -21   7  15       13.40       14.58     12.14 o 
 -19   7  15      196.03      187.59     21.21 o 
 -17   7  15      110.72      126.55     23.75 o 
 -15   7  15      314.58      319.11     23.94 o 
 -13   7  15      375.17      330.33     32.34 o 
 -11   7  15      176.84      189.61     20.08 o 
  -9   7  15        2.53        9.18     10.09 o 
  -7   7  15        7.67        7.05      9.95 o 
  -5   7  15       82.71       66.90      5.38 o 
  -3   7  15       12.57        9.09      5.48 o 
  -1   7  15        2.21       -7.51      7.51 o 
   1   7  15        0.03       -3.41      8.70 o 
   3   7  15      179.86      185.50     13.66 o 
   5   7  15       50.56       44.13     15.07 o 
   7   7  15        1.29        3.88     10.54 o 
 -24   8  15        0.31       -2.30     21.13 o 
 -22   8  15       11.42       31.53     16.13 o 
 -20   8  15       54.45       52.80     31.10 o 
 -18   8  15       11.23       11.54     17.96 o 
 -16   8  15      239.27      202.39     28.08 o 
 -14   8  15      162.17      173.43     35.54 o 
 -12   8  15      307.29      325.65     40.63 o 
 -10   8  15      247.22      239.37     21.46 o 
  -8   8  15      278.17      294.26     19.07 o 
  -6   8  15       96.68       96.13     15.21 o 
  -4   8  15      141.95      111.71     17.08 o 
  -2   8  15       81.57       96.72     10.71 o 
   0   8  15        8.91        3.87      4.99 o 
   2   8  15      116.76      142.95      9.74 o 
   4   8  15      168.59      126.62     15.35 o 
   6   8  15       15.98       22.95      9.93 o 
 -21   9  15       16.18        0.54     23.32 o 
 -19   9  15        2.46       21.22     18.06 o 
 -17   9  15        5.09       -3.66     17.66 o 
 -15   9  15        1.42       -6.42     11.77 o 
 -13   9  15       61.40       54.01     30.96 o 
 -11   9  15      125.56      196.53     39.56 o 
  -9   9  15      209.26      238.01     17.81 o 
  -7   9  15      337.44      377.29     20.53 o 
  -5   9  15      726.79      797.91     53.72 o 
  -3   9  15       28.08       38.76     19.83 o 
  -1   9  15      297.18      358.03     28.29 o 
   1   9  15       45.16       53.22     25.10 o 
   3   9  15        1.74       -0.31     10.04 o 
 -16  10  15       69.36       77.18     28.79 o 
 -14  10  15      194.33      255.83     37.44 o 
 -12  10  15      121.75      113.16     28.36 o 
 -10  10  15      199.51      234.24     28.50 o 
  -8  10  15       23.34       35.62     15.20 o 
  -6  10  15      433.15      520.88     31.46 o 
  -4  10  15       30.06       15.64     17.76 o 
  -2  10  15      419.81      451.26     53.43 o 
 -32   0  16      124.23      115.54     22.66 o 
 -30   0  16       58.64       30.64     10.37 o 
 -28   0  16      347.40      319.62     18.70 o 
 -26   0  16       24.46       13.77      7.96 o 
 -24   0  16       79.87       55.63     12.09 o 
 -22   0  16       19.93       35.21      8.88 o 
 -20   0  16     1693.26     1617.76     67.97 o 
 -18   0  16     2589.86     2625.68     75.53 o 
 -16   0  16     6001.21     5943.74    110.15 o 
 -14   0  16     3978.76     4036.28     53.13 o 
 -12   0  16       90.27       76.97      9.02 o 
 -10   0  16      940.60      880.96     17.95 o 
  -8   0  16     3042.01     3095.05     54.38 o 
  -6   0  16      405.90      526.50     25.65 o 
  -4   0  16     1149.81     1123.32     22.79 o 
  -2   0  16       73.57       89.31      8.74 o 
   0   0  16       16.92       18.69      7.31 o 
   2   0  16     1594.57     1462.41     31.45 o 
   4   0  16       36.06       37.31      9.73 o 
   6   0  16     1784.27     1750.97     41.40 o 
   8   0  16       74.44       58.70     12.25 o 
  10   0  16      191.75      164.14     30.79 o 
  12   0  16       23.52       11.74     10.73 o 
 -33   1  16       16.10       22.14     10.98 o 
 -31   1  16       48.56       72.97     10.99 o 
 -29   1  16      178.09      183.93     11.04 o 
 -27   1  16        9.10       18.98      6.68 o 
 -25   1  16       25.15       45.70      7.30 o 
 -23   1  16       39.32       40.87      6.46 o 
 -21   1  16      641.78      533.65     13.25 o 
 -19   1  16       33.22       37.68      6.96 o 
 -17   1  16    10291.12     9892.00    134.67 o 
 -15   1  16      135.21      107.23      6.12 o 
 -13   1  16     3392.39     3297.36     33.36 o 
 -11   1  16      746.24      752.70     10.37 o 
  -9   1  16      532.70      497.95      9.07 o 
  -7   1  16      627.33      686.47     18.10 o 
  -5   1  16     2142.48     2206.26     26.69 o 
  -3   1  16      638.40      657.98     11.22 o 
  -1   1  16     1300.75     1290.70     19.28 o 
   1   1  16       33.45       15.12      5.76 o 
   3   1  16      235.27      226.85      9.32 o 
   5   1  16      964.03      953.78     18.76 o 
   7   1  16       94.27       73.06      9.70 o 
   9   1  16      671.69      641.99     16.84 o 
  11   1  16      102.58       74.04     14.88 o 
 -32   2  16       52.84       36.07     10.44 o 
 -30   2  16       13.07       12.26      7.51 o 
 -28   2  16      134.90      132.30     12.74 o 
 -26   2  16       53.40       35.56      7.39 o 
 -24   2  16      227.43      231.24     11.88 o 
 -22   2  16      184.25      150.84      7.71 o 
 -20   2  16      423.83      399.91     16.67 o 
 -18   2  16      537.99      529.33     25.68 o 
 -16   2  16      151.82      142.41     10.14 o 
 -14   2  16     4352.48     4373.49     51.56 o 
 -12   2  16      388.32      431.84      7.94 o 
 -10   2  16     1122.30     1187.26     13.92 o 
  -8   2  16       26.11       33.05      5.43 o 
  -6   2  16      135.90      148.53      8.58 o 
  -4   2  16      158.40      165.84     11.72 o 
  -2   2  16      169.51      163.69     12.52 o 
   0   2  16      308.54      313.98     11.04 o 
   2   2  16        6.31        7.83      4.78 o 
   4   2  16       27.30       32.76      8.36 o 
   6   2  16       18.57       14.74      6.69 o 
   8   2  16      652.48      607.48     21.61 o 
  10   2  16       18.93       16.99      8.24 o 
  12   2  16      150.66      143.24     28.19 o 
 -31   3  16       96.77       69.75     15.65 o 
 -29   3  16      274.85      267.65     12.16 o 
 -27   3  16       32.82       15.88      5.86 o 
 -25   3  16       20.31       25.55      5.27 o 
 -23   3  16     2633.15     2262.99     58.32 o 
 -21   3  16      682.01      605.64     25.68 o 
 -19   3  16     3042.67     2890.90     50.51 o 
 -17   3  16     1408.25     1357.65    142.52 o 
 -15   3  16      252.40      226.26     26.37 o 
 -13   3  16      810.66      774.75     34.48 o 
 -11   3  16      384.48      380.36     10.75 o 
  -9   3  16      141.17      130.37      8.23 o 
  -7   3  16      279.50      276.46      9.42 o 
  -5   3  16     1686.78     1570.56     18.85 o 
  -3   3  16        6.49       11.65      4.84 o 
  -1   3  16     1140.25     1097.58     24.28 o 
   1   3  16      258.59      244.89     14.21 o 
   3   3  16      676.15      640.62     23.85 o 
   5   3  16        4.25       18.99      6.21 o 
   7   3  16       34.38       21.66      6.79 o 
   9   3  16       88.09       74.93     16.85 o 
  11   3  16      405.23      411.88     27.28 o 
 -30   4  16        0.50       -3.54     13.11 o 
 -28   4  16      241.47      239.66     22.54 o 
 -26   4  16       34.30       25.33      7.19 o 
 -24   4  16       77.27       93.22      5.74 o 
 -22   4  16       63.03       55.49     13.50 o 
 -20   4  16       11.28       -4.48     12.18 o 
 -18   4  16       67.28       82.46     18.04 o 
 -16   4  16     1197.47     1130.59     37.62 o 
 -14   4  16      365.58      349.77     24.21 o 
 -12   4  16     1529.02     1467.18     27.67 o 
 -10   4  16     2545.84     2570.55     34.44 o 
  -8   4  16      368.98      334.45     10.70 o 
  -6   4  16        1.69       -2.75      2.83 o 
  -4   4  16        9.47        4.13      3.80 o 
  -2   4  16      215.31      205.73     12.04 o 
   0   4  16      296.30      317.90     14.34 o 
   2   4  16        1.53        9.36      7.23 o 
   4   4  16      167.07      158.76     16.94 o 
   6   4  16      138.81      129.50     13.07 o 
   8   4  16        4.35        9.92     10.50 o 
  10   4  16       44.90       27.77     11.70 o 
 -29   5  16        0.45       -6.71     14.08 o 
 -27   5  16        6.71       14.35     13.46 o 
 -25   5  16        2.53        3.24     10.29 o 
 -23   5  16        8.21        7.63     10.51 o 
 -21   5  16      500.89      535.45     24.37 o 
 -19   5  16      208.23      158.38     21.71 o 
 -17   5  16       16.53       15.75     15.00 o 
 -15   5  16      171.76      150.87     16.53 o 
 -13   5  16      507.68      546.99     23.77 o 
 -11   5  16      804.41      707.81     17.44 o 
  -9   5  16      102.08       79.22      7.36 o 
  -7   5  16       13.80       14.43      4.11 o 
  -5   5  16      288.64      257.17     10.21 o 
  -3   5  16      226.85      190.90     16.74 o 
  -1   5  16       33.56       32.41      8.61 o 
   1   5  16      459.63      455.11     19.48 o 
   3   5  16      115.99      114.49     11.28 o 
   5   5  16        8.73       -4.05      7.90 o 
   7   5  16        4.42        9.11      8.50 o 
   9   5  16      172.67      161.85     17.43 o 
 -28   6  16       34.02       54.63     17.82 o 
 -26   6  16       74.66       96.11     27.07 o 
 -24   6  16        9.05       -2.94     12.06 o 
 -22   6  16       32.03       34.23     21.15 o 
 -20   6  16      446.11      452.03     21.16 o 
 -18   6  16       62.32       68.10     16.47 o 
 -16   6  16        0.09       -0.16     13.80 o 
 -14   6  16      255.53      185.87     24.30 o 
 -12   6  16       52.40       73.50     19.55 o 
 -10   6  16      535.98      445.10     12.01 o 
  -8   6  16       16.52       10.80      9.84 o 
  -6   6  16      189.97      147.92      9.51 o 
  -4   6  16       85.27       73.37      5.49 o 
  -2   6  16       41.79       56.10      6.68 o 
   0   6  16       35.54       46.77     11.29 o 
   2   6  16      206.58      190.70     11.30 o 
   4   6  16      108.24      137.96     12.22 o 
   6   6  16       20.31       -1.14     11.64 o 
   8   6  16       36.02       20.26     17.38 o 
 -27   7  16       94.45      107.85     19.57 o 
 -25   7  16       40.00       32.00     17.14 o 
 -23   7  16        0.60        8.06     12.44 o 
 -21   7  16      207.17      203.61     20.85 o 
 -19   7  16        7.34       -3.99     17.24 o 
 -17   7  16      272.40      253.26     28.00 o 
 -15   7  16       22.11        8.47     16.74 o 
 -13   7  16       30.16       46.91     26.55 o 
 -11   7  16      542.50      543.31     22.44 o 
  -9   7  16      411.32      418.74     25.03 o 
  -7   7  16      211.56      206.10     18.45 o 
  -5   7  16      257.84      258.89      8.79 o 
  -3   7  16       14.95       20.45      6.78 o 
  -1   7  16       32.16       50.48      9.36 o 
   1   7  16      160.38      177.39     14.27 o 
   3   7  16       26.23       39.51     10.37 o 
   5   7  16        5.93        2.36      8.81 o 
 -24   8  16      532.76      705.56     37.19 o 
 -22   8  16       17.81       31.44     19.14 o 
 -20   8  16        9.17        8.32     20.06 o 
 -18   8  16      103.03      128.23     26.70 o 
 -16   8  16      251.79      229.40     36.46 o 
 -14   8  16      145.05      163.95     27.55 o 
 -12   8  16      155.35      123.75     34.95 o 
 -10   8  16      965.58     1045.78     32.58 o 
  -8   8  16        9.00       24.18     13.06 o 
  -6   8  16      236.90      249.18     19.16 o 
  -4   8  16       22.70       28.01     14.35 o 
  -2   8  16       98.77      127.09     18.46 o 
   0   8  16      108.96      114.81      8.68 o 
   2   8  16        4.76       -1.91      5.74 o 
   4   8  16       93.92       71.08     16.53 o 
 -21   9  16        9.96      -10.26     23.48 o 
 -19   9  16      394.63      441.17     33.71 o 
 -17   9  16      423.56      441.13     51.93 o 
 -15   9  16      301.81      319.38     29.39 o 
 -13   9  16      345.46      325.58     28.66 o 
 -11   9  16       10.98       20.51     15.65 o 
  -9   9  16       75.33       75.99     19.94 o 
  -7   9  16      210.27      224.61     20.32 o 
  -5   9  16      196.57      236.66     25.69 o 
  -3   9  16       11.84       13.53     16.98 o 
  -1   9  16       21.06       39.21     19.67 o 
 -14  10  16       25.65       28.96     25.49 o 
 -12  10  16        0.58        3.64     13.46 o 
 -10  10  16      130.69      199.41     28.42 o 
  -8  10  16       41.00       12.65     15.70 o 
  -6  10  16      145.35      279.81     45.26 o 
 -33   1  17       10.08       18.32      9.03 o 
 -31   1  17        0.08       -7.14      8.07 o 
 -29   1  17      115.15      137.88     17.16 o 
 -27   1  17      101.93       93.22      8.10 o 
 -25   1  17       27.68       21.03      6.94 o 
 -23   1  17      107.98      108.15      8.16 o 
 -21   1  17     2743.35     2637.17     40.67 o 
 -19   1  17       93.06       95.21     12.22 o 
 -17   1  17     3318.10     3219.68     44.92 o 
 -15   1  17      424.67      439.38     10.28 o 
 -13   1  17     4420.45     4474.06     42.14 o 
 -11   1  17      344.18      358.14      8.08 o 
  -9   1  17     1189.39     1250.99     16.91 o 
  -7   1  17     1279.51     1306.05     20.87 o 
  -5   1  17     1058.98      931.16     18.39 o 
  -3   1  17     3360.78     3012.39     35.77 o 
  -1   1  17      130.46      140.68     11.86 o 
   1   1  17      817.61      816.84     15.78 o 
   3   1  17       48.82       40.51      9.19 o 
   5   1  17      712.83      781.14     15.76 o 
   7   1  17        2.38        8.32      6.85 o 
   9   1  17       60.73       64.87     10.78 o 
  11   1  17       23.00       24.49      8.25 o 
 -32   2  17       84.97      104.97     25.25 o 
 -30   2  17      104.05       83.17     14.97 o 
 -28   2  17       49.03       93.99     11.51 o 
 -26   2  17       13.31       10.03      5.61 o 
 -24   2  17      718.64      623.75     16.56 o 
 -22   2  17      245.15      256.70     15.53 o 
 -20   2  17      709.28      729.87     17.46 o 
 -18   2  17      421.67      366.26      8.25 o 
 -16   2  17       51.47       74.90      7.45 o 
 -14   2  17       18.81       22.54      5.51 o 
 -12   2  17       30.07       30.92      4.71 o 
 -10   2  17      251.41      278.43      6.00 o 
  -8   2  17      675.86      699.02     11.46 o 
  -6   2  17       58.14       59.07      8.01 o 
  -4   2  17      754.73      773.56     15.09 o 
  -2   2  17      477.17      421.50     13.58 o 
   0   2  17      117.98      106.92      9.16 o 
   2   2  17        0.95       11.17      6.56 o 
   4   2  17        0.01        1.65      5.67 o 
   6   2  17       35.98       48.02     10.37 o 
   8   2  17        3.28        7.76      7.56 o 
  10   2  17        6.70        9.97     11.13 o 
 -31   3  17      183.64      190.09    121.56 o 
 -29   3  17       52.05       39.45     17.76 o 
 -27   3  17      607.70      515.55     21.79 o 
 -25   3  17       17.12        5.12      3.78 o 
 -23   3  17     3301.37     3133.03    113.71 o 
 -21   3  17      563.10      527.30     23.00 o 
 -19   3  17        2.07       -6.97     10.68 o 
 -17   3  17      550.74      541.69     26.68 o 
 -15   3  17      493.04      502.62     14.77 o 
 -13   3  17        4.33        4.85      7.30 o 
 -11   3  17     1815.45     1667.32     25.87 o 
  -9   3  17      316.44      346.81      7.63 o 
  -7   3  17      621.12      494.98     11.54 o 
  -5   3  17      202.42      181.81      7.90 o 
  -3   3  17        0.27        3.30      5.67 o 
  -1   3  17      883.19      850.35     22.44 o 
   1   3  17      154.13      130.88     11.39 o 
   3   3  17        2.25        0.99      3.75 o 
   5   3  17       21.67       10.45      7.46 o 
   7   3  17      111.74      120.03     15.63 o 
   9   3  17       79.77       82.97     13.61 o 
 -30   4  17        0.70       -3.94     12.22 o 
 -28   4  17      124.91      114.27     43.92 o 
 -26   4  17      156.05      116.49     44.70 o 
 -24   4  17      128.40       98.82     17.72 o 
 -22   4  17     1007.53      987.91     34.55 o 
 -20   4  17     1077.27     1036.17     33.45 o 
 -18   4  17       16.89       35.26     15.06 o 
 -16   4  17      276.27      235.86     21.86 o 
 -14   4  17       17.55       18.31      6.91 o 
 -12   4  17        6.22       16.31      7.07 o 
 -10   4  17     1073.13     1270.18     23.99 o 
  -8   4  17       13.61       15.47      4.27 o 
  -6   4  17      342.26      348.12     11.28 o 
  -4   4  17      200.53      213.50     19.86 o 
  -2   4  17      519.96      504.54     24.08 o 
   0   4  17        3.49        2.38      8.44 o 
   2   4  17      150.42      169.07     13.90 o 
   4   4  17      305.51      345.30     20.82 o 
   6   4  17       31.53       42.72     16.40 o 
   8   4  17       58.83       36.14     17.30 o 
 -29   5  17        8.69       13.54     14.19 o 
 -27   5  17       35.44       39.69     23.18 o 
 -25   5  17       66.58       38.08     23.01 o 
 -23   5  17      862.56      947.87     35.57 o 
 -21   5  17       32.28       34.69     13.45 o 
 -19   5  17      499.25      460.10     30.45 o 
 -17   5  17        9.74        6.95     13.71 o 
 -15   5  17      322.13      376.96     30.60 o 
 -13   5  17       11.83       15.91     15.96 o 
 -11   5  17      182.68      199.92     21.02 o 
  -9   5  17      129.79      160.23     11.65 o 
  -7   5  17       42.26       61.18      4.20 o 
  -5   5  17      128.64      138.03      8.04 o 
  -3   5  17      212.64      237.16      9.40 o 
  -1   5  17      448.73      516.58     32.38 o 
   1   5  17       56.94       84.20     10.20 o 
   3   5  17        2.81       11.27      7.74 o 
   5   5  17       37.80       32.68      9.25 o 
   7   5  17       37.37       17.37     12.04 o 
 -28   6  17        0.11       -5.94     17.93 o 
 -26   6  17       18.29       20.06     13.59 o 
 -24   6  17       96.50      113.79     18.64 o 
 -22   6  17       39.81       42.43     13.18 o 
 -20   6  17       48.65       47.66     19.99 o 
 -18   6  17       86.42      120.80     18.45 o 
 -16   6  17       17.61       23.42     14.35 o 
 -14   6  17     1271.83     1250.54     44.96 o 
 -12   6  17        9.95       20.06      7.37 o 
 -10   6  17      169.99      159.04     11.11 o 
  -8   6  17      926.80      988.02     31.55 o 
  -6   6  17      120.31      109.77      7.95 o 
  -4   6  17      340.42      279.61     23.41 o 
  -2   6  17      567.17      571.99     22.86 o 
   0   6  17       32.86       32.43      8.64 o 
   2   6  17       21.82       27.86      9.86 o 
   4   6  17       63.60       80.87     17.27 o 
   6   6  17        0.91        4.60     12.93 o 
 -25   7  17        7.02       13.76     15.69 o 
 -23   7  17      104.57      147.08     23.75 o 
 -21   7  17       74.68       79.21     23.37 o 
 -19   7  17       57.25       75.41     30.80 o 
 -17   7  17      162.36      160.78     25.96 o 
 -15   7  17       64.88       76.25     22.26 o 
 -13   7  17       61.28       38.97      5.86 o 
 -11   7  17      104.62       91.72      6.56 o 
  -9   7  17      532.28      529.13     27.09 o 
  -7   7  17       90.48       88.49     16.29 o 
  -5   7  17        0.53       12.83     11.51 o 
  -3   7  17       40.57       26.09     11.62 o 
  -1   7  17       42.87       27.23      6.86 o 
   1   7  17       31.57       16.69      8.08 o 
   3   7  17      178.14      168.54     17.17 o 
 -24   8  17       80.21       83.70     24.15 o 
 -22   8  17       63.70      111.38     30.00 o 
 -20   8  17       23.01       42.26     19.06 o 
 -18   8  17       10.57       19.54     16.82 o 
 -16   8  17        3.56      -18.97     18.97 o 
 -14   8  17       19.91       40.81     17.70 o 
 -12   8  17        1.14       -7.52     11.74 o 
 -10   8  17        1.42        1.40     10.27 o 
  -8   8  17      227.97      303.58     25.25 o 
  -6   8  17       52.77       43.54     18.83 o 
  -4   8  17      683.15      736.34     31.49 o 
  -2   8  17      132.57      207.15     34.25 o 
   0   8  17      385.14      380.11     40.31 o 
   2   8  17      253.68      228.84     29.73 o 
 -19   9  17        6.16        4.29     16.87 o 
 -17   9  17        5.91       23.54     19.00 o 
 -15   9  17        0.47       -4.51     19.36 o 
 -13   9  17        0.84        4.70     12.26 o 
 -11   9  17        0.51       -3.71     12.36 o 
  -9   9  17      202.61      221.55     20.40 o 
  -7   9  17       61.24       49.38     24.63 o 
  -5   9  17       49.23       71.43     21.70 o 
  -3   9  17       94.15       88.68     24.91 o 
 -32   0  18       44.64       36.17     10.72 o 
 -30   0  18        3.47        8.06     13.41 o 
 -28   0  18      186.53      163.47     18.84 o 
 -26   0  18      201.25      228.64     12.15 o 
 -24   0  18       30.97       35.31      7.45 o 
 -22   0  18        4.93       -3.19     13.54 o 
 -20   0  18        2.13       -5.36      7.05 o 
 -18   0  18     1518.60     1455.17     29.94 o 
 -16   0  18     1595.12     1624.40     26.69 o 
 -14   0  18     5223.81     5396.95     71.68 o 
 -12   0  18        2.70        7.80      9.47 o 
 -10   0  18    12694.22    13070.61    181.54 o 
  -8   0  18     1246.32     1344.19     33.44 o 
  -6   0  18     5588.89     5477.10    105.62 o 
  -4   0  18     1159.43     1214.29     24.56 o 
  -2   0  18       11.93        5.83      8.32 o 
   0   0  18      503.12      554.46     25.07 o 
   2   0  18        0.35        5.49      7.43 o 
   4   0  18       29.77       14.41      8.76 o 
   6   0  18      122.49      168.63     21.34 o 
   8   0  18       48.92       31.21     10.92 o 
  10   0  18       30.76        8.20     14.77 o 
 -31   1  18        0.63        8.71      9.66 o 
 -29   1  18        0.78       -0.94      5.48 o 
 -27   1  18       75.38       53.83      8.93 o 
 -25   1  18      217.93      213.52     15.38 o 
 -23   1  18        0.92       -1.78      4.28 o 
 -21   1  18     1026.02     1023.25     21.35 o 
 -19   1  18      498.05      453.86     10.65 o 
 -17   1  18     1478.19     1344.94     16.15 o 
 -15   1  18     5209.26     5165.76     47.26 o 
 -13   1  18     2352.50     2406.07     25.93 o 
 -11   1  18       67.38       79.12      7.13 o 
  -9   1  18       75.02       56.23      5.96 o 
  -7   1  18       75.18       68.11      8.22 o 
  -5   1  18      895.75      782.42     18.72 o 
  -3   1  18        5.54       10.61      7.26 o 
  -1   1  18      548.14      522.66     13.80 o 
   1   1  18      235.34      241.82     10.77 o 
   3   1  18       33.74       40.98      6.63 o 
   5   1  18      164.96      173.67     13.17 o 
   7   1  18       75.10       82.08      9.84 o 
   9   1  18        3.72        8.41      7.90 o 
 -32   2  18        0.31       31.77     22.89 o 
 -30   2  18      119.95      101.29     22.09 o 
 -28   2  18      397.80      385.33     13.60 o 
 -26   2  18        0.49        8.93      6.07 o 
 -24   2  18       22.33       25.33      4.80 o 
 -22   2  18       18.70       23.96      4.67 o 
 -20   2  18      524.43      519.66      8.91 o 
 -18   2  18      114.19      102.70      4.98 o 
 -16   2  18       23.17       30.21      3.91 o 
 -14   2  18      632.39      637.41      9.10 o 
 -12   2  18      231.81      262.01      8.11 o 
 -10   2  18     1272.52     1270.88     16.40 o 
  -8   2  18       17.55       21.17      5.70 o 
  -6   2  18       62.74       86.29      6.71 o 
  -4   2  18        0.98        4.26      5.74 o 
  -2   2  18       20.26       14.63      7.54 o 
   0   2  18      204.54      241.64     10.98 o 
   2   2  18      170.95      159.67      7.96 o 
   4   2  18      308.12      306.98     14.97 o 
   6   2  18       21.46       22.92      6.14 o 
   8   2  18        7.73        5.49     11.04 o 
 -31   3  18        8.05        7.91     16.02 o 
 -29   3  18       46.89       64.66     33.78 o 
 -27   3  18        2.25       -5.36     15.59 o 
 -25   3  18       71.07      123.66     16.05 o 
 -23   3  18       24.86       18.05      4.14 o 
 -21   3  18      541.25      608.52     25.38 o 
 -19   3  18      155.13      180.37     31.03 o 
 -17   3  18        7.00       -1.56      9.93 o 
 -15   3  18      200.52      220.50     13.03 o 
 -13   3  18      525.76      460.62     14.35 o 
 -11   3  18       36.81       28.03      2.97 o 
  -9   3  18     1765.43     1692.18     24.81 o 
  -7   3  18     1846.73     1757.00     22.57 o 
  -5   3  18      394.20      447.42     19.92 o 
  -3   3  18      524.27      605.10     45.76 o 
  -1   3  18      245.00      233.04     10.40 o 
   1   3  18        3.66       -2.44      8.15 o 
   3   3  18       67.51       77.86     11.13 o 
   5   3  18        4.29        3.83      8.60 o 
   7   3  18        4.53        5.67     13.37 o 
 -30   4  18       28.04       11.44     13.19 o 
 -28   4  18       19.98        0.33     13.21 o 
 -26   4  18      133.84      180.51     20.22 o 
 -24   4  18        6.24       -7.80     13.77 o 
 -22   4  18       16.84       31.15     17.26 o 
 -20   4  18      485.33      488.20     26.36 o 
 -18   4  18       42.84       54.04     17.81 o 
 -16   4  18      279.57      269.06     48.41 o 
 -14   4  18      126.75      114.38      9.12 o 
 -12   4  18      530.68      534.31     13.91 o 
 -10   4  18      191.68      144.54     10.64 o 
  -8   4  18       17.78        4.04      4.59 o 
  -6   4  18        0.92        4.96      5.46 o 
  -4   4  18      235.05      202.46      8.37 o 
  -2   4  18       35.67       41.14      8.96 o 
   0   4  18       22.76       15.72      7.16 o 
   2   4  18       14.83       20.86     10.28 o 
   4   4  18      349.24      372.80     20.78 o 
   6   4  18       69.64       52.78     14.07 o 
   8   4  18       91.55       89.44     22.31 o 
 -29   5  18      104.83       96.16     39.59 o 
 -27   5  18        0.99        6.47     12.59 o 
 -25   5  18       19.88       -2.39     16.43 o 
 -23   5  18       46.08       41.15     22.56 o 
 -21   5  18       62.26       83.31     20.39 o 
 -19   5  18       45.04       39.14     14.94 o 
 -17   5  18        1.13       -9.16     12.27 o 
 -15   5  18      447.70      470.09     14.44 o 
 -13   5  18      292.97      252.36     12.67 o 
 -11   5  18      496.44      470.49     14.69 o 
  -9   5  18       12.52       13.43      4.71 o 
  -7   5  18      419.18      365.63     21.13 o 
  -5   5  18        3.49        6.25      4.03 o 
  -3   5  18       68.01       58.51      7.38 o 
  -1   5  18      688.65      680.51     22.22 o 
   1   5  18       27.65       43.74      7.80 o 
   3   5  18        1.58       11.13      9.35 o 
   5   5  18        0.38       10.27     11.83 o 
 -28   6  18       22.92       20.47     14.57 o 
 -26   6  18       41.76       21.85     16.43 o 
 -24   6  18        0.12        4.01     12.67 o 
 -22   6  18      555.70      561.35     30.65 o 
 -20   6  18        1.33        6.69     16.44 o 
 -18   6  18       11.71       14.37     22.79 o 
 -16   6  18        0.44        1.26     14.90 o 
 -14   6  18        2.54        7.86      7.72 o 
 -12   6  18       43.19       57.43      8.82 o 
 -10   6  18       67.54       38.62      6.18 o 
  -8   6  18      272.91      253.57     15.50 o 
  -6   6  18       93.28       85.48      8.22 o 
  -4   6  18      537.14      481.31     22.80 o 
  -2   6  18       58.01       65.88      8.90 o 
   0   6  18      156.00      150.90     10.96 o 
   2   6  18        3.27       13.71      8.31 o 
   4   6  18       89.90       67.90     12.85 o 
 -25   7  18        8.01       21.63     14.99 o 
 -23   7  18       30.69       28.48     19.02 o 
 -21   7  18       16.70        6.52     30.45 o 
 -19   7  18       11.61       -1.78     13.00 o 
 -17   7  18        2.17      -14.93     17.64 o 
 -15   7  18      123.30      118.41     23.32 o 
 -13   7  18       54.17       29.17      4.83 o 
 -11   7  18      225.25      224.75     20.79 o 
  -9   7  18       39.10       47.50     14.70 o 
  -7   7  18      255.80      295.52     21.37 o 
  -5   7  18        2.07        0.76     17.66 o 
  -3   7  18        1.97      -14.54     15.96 o 
  -1   7  18        5.15       17.63     14.13 o 
   1   7  18        5.93        3.92      6.42 o 
   3   7  18       19.66       11.69     10.22 o 
 -22   8  18       66.80       98.55     28.24 o 
 -20   8  18      174.09      220.22     32.18 o 
 -18   8  18        1.43        8.44     15.95 o 
 -16   8  18        4.77        7.08     17.78 o 
 -14   8  18        5.88       -0.86     13.55 o 
 -12   8  18       26.34       38.65     14.14 o 
 -10   8  18      172.88      178.82     16.21 o 
  -8   8  18       62.64       66.77     14.62 o 
  -6   8  18      331.59      376.01     32.85 o 
  -4   8  18      684.70      834.36     34.53 o 
  -2   8  18      447.24      532.60     42.37 o 
   0   8  18       43.97       40.72     23.32 o 
 -17   9  18        0.95        3.88     19.26 o 
 -15   9  18       65.81       79.35     27.44 o 
 -13   9  18      144.55      182.99     23.04 o 
 -11   9  18      116.25      121.34     19.37 o 
  -9   9  18       10.24        4.90     12.71 o 
  -7   9  18      162.93      208.28     29.64 o 
  -5   9  18      234.54      299.19     31.13 o 
 -31   1  19       89.08       58.82     10.29 o 
 -29   1  19        5.73        5.66      7.33 o 
 -27   1  19      339.85      327.23     18.53 o 
 -25   1  19      145.76      164.50      8.88 o 
 -23   1  19       53.49       68.39      8.59 o 
 -21   1  19      205.57      184.81      9.64 o 
 -19   1  19      152.84      144.16      8.87 o 
 -17   1  19     2204.26     2237.85     27.75 o 
 -15   1  19      785.61      764.63     11.59 o 
 -13   1  19     1671.64     1614.11     17.39 o 
 -11   1  19      393.88      394.39      9.36 o 
  -9   1  19      735.58      753.44     19.18 o 
  -7   1  19      125.13      138.62     11.40 o 
  -5   1  19      804.19      788.99     16.63 o 
  -3   1  19       92.19      109.92     15.24 o 
  -1   1  19       18.47       10.33      6.04 o 
   1   1  19      252.07      272.05     11.72 o 
   3   1  19      349.07      305.33     14.23 o 
   5   1  19      231.24      239.62     11.75 o 
   7   1  19      180.50      196.82     13.18 o 
 -32   2  19        4.83       -9.18     19.23 o 
 -30   2  19        6.88        0.01      9.42 o 
 -28   2  19       77.91       68.49      6.01 o 
 -26   2  19       20.99       11.06      7.25 o 
 -24   2  19        3.99        3.36      5.42 o 
 -22   2  19       72.34       83.78      8.95 o 
 -20   2  19      147.38      150.95      6.09 o 
 -18   2  19      114.32       82.16      9.83 o 
 -16   2  19       36.60       36.34      3.82 o 
 -14   2  19      718.28      757.56     10.51 o 
 -12   2  19      236.12      225.09      8.81 o 
 -10   2  19        1.57        2.46      5.00 o 
  -8   2  19      853.49      836.18     16.42 o 
  -6   2  19      341.73      413.04     10.37 o 
  -4   2  19        2.17        7.31      6.04 o 
  -2   2  19      164.39      154.52     16.39 o 
   0   2  19      162.63      138.40     13.82 o 
   2   2  19        0.75       -4.61      6.69 o 
   4   2  19      296.24      272.97     13.02 o 
   6   2  19       85.24       66.11     19.24 o 
 -31   3  19       26.86       22.86     20.20 o 
 -29   3  19       89.27       58.73     30.03 o 
 -27   3  19        1.37       24.06     10.64 o 
 -25   3  19      429.86      445.69     20.07 o 
 -23   3  19       95.56      144.58     17.28 o 
 -21   3  19        3.91        9.61     18.09 o 
 -19   3  19      675.69      747.26     26.07 o 
 -17   3  19      245.60      224.75     18.14 o 
 -15   3  19      108.99       92.45      8.84 o 
 -13   3  19      117.88      102.91      9.24 o 
 -11   3  19        8.35        1.48      2.47 o 
  -9   3  19       16.04       23.62      4.40 o 
  -7   3  19      213.99      170.94      9.22 o 
  -5   3  19      101.76       95.29      9.42 o 
  -3   3  19      149.23      147.34     10.27 o 
  -1   3  19      162.37      201.77     14.43 o 
   1   3  19      106.73      114.30     13.42 o 
   3   3  19      104.70      139.52     12.99 o 
   5   3  19      221.92      212.03     16.14 o 
   7   3  19        5.86        2.16      8.62 o 
 -30   4  19        8.05        2.67     13.83 o 
 -28   4  19        2.04        9.16     11.81 o 
 -26   4  19       30.18       20.70     13.47 o 
 -24   4  19      379.20      441.53     29.85 o 
 -22   4  19      618.70      625.44     31.61 o 
 -20   4  19       20.02       30.64     22.50 o 
 -18   4  19      309.71      321.71     30.74 o 
 -16   4  19      568.17      556.09     19.12 o 
 -14   4  19       37.54       21.22      7.77 o 
 -12   4  19      178.39      191.03     11.39 o 
 -10   4  19       32.06       10.91      4.77 o 
  -8   4  19        0.28        0.89      3.93 o 
  -6   4  19        9.30       12.05      6.84 o 
  -4   4  19        0.56       12.82      6.85 o 
  -2   4  19       24.00       14.49      9.43 o 
   0   4  19        0.03      -10.44     10.44 o 
   2   4  19       19.47       14.48      8.49 o 
   4   4  19       92.83       77.52     41.83 o 
   6   4  19      269.34      262.00     20.48 o 
 -29   5  19        3.11       -2.94     11.58 o 
 -27   5  19       85.97       59.01     23.64 o 
 -25   5  19       33.66       54.06     27.30 o 
 -23   5  19      107.26      126.61     23.31 o 
 -21   5  19      104.35      118.15     18.67 o 
 -19   5  19      544.13      491.57     26.70 o 
 -17   5  19      291.37      358.05     37.69 o 
 -15   5  19        2.53        1.18      5.94 o 
 -13   5  19       18.99       23.74      7.73 o 
 -11   5  19      171.67      197.48     14.35 o 
  -9   5  19      220.38      203.67     11.79 o 
  -7   5  19      119.61      117.96      9.06 o 
  -5   5  19      489.53      449.09     18.85 o 
  -3   5  19       14.84       21.81      8.89 o 
  -1   5  19       32.75       35.65      9.52 o 
   1   5  19       57.82       63.41     10.95 o 
   3   5  19       30.47       28.19     10.03 o 
   5   5  19       48.76       55.04     17.31 o 
 -26   6  19      514.76      562.51     33.88 o 
 -24   6  19        4.69       13.63     21.14 o 
 -22   6  19      253.25      396.60     44.26 o 
 -20   6  19      102.93      121.00     32.30 o 
 -18   6  19       91.49       84.35     24.41 o 
 -16   6  19       48.21       49.81     12.99 o 
 -14   6  19      128.98      119.68      7.77 o 
 -12   6  19        0.10        2.66      8.63 o 
 -10   6  19        3.22       -7.46     10.01 o 
  -8   6  19       65.17       82.62     14.95 o 
  -6   6  19       49.84       54.78     14.69 o 
  -4   6  19      412.60      495.88     29.84 o 
  -2   6  19      124.52      130.16      9.11 o 
   0   6  19      374.00      403.16     23.80 o 
   2   6  19        4.85       -0.09      6.35 o 
 -25   7  19       36.74       78.45     27.81 o 
 -23   7  19      140.49      217.81     27.14 o 
 -21   7  19      233.84      244.60     30.58 o 
 -19   7  19        1.47        6.29     15.64 o 
 -17   7  19       78.60       92.95     29.98 o 
 -15   7  19      503.09      545.22     34.78 o 
 -13   7  19        2.33        5.92     12.20 o 
 -11   7  19      208.24      182.13     17.65 o 
  -9   7  19       33.44       43.61     12.06 o 
  -7   7  19      211.31      196.81     16.55 o 
  -5   7  19        8.77       13.75     15.05 o 
  -3   7  19       90.06       63.83     16.85 o 
  -1   7  19       11.53       16.10     21.05 o 
 -20   8  19        5.91       -6.99     27.36 o 
 -18   8  19      384.62      369.73     36.44 o 
 -16   8  19       20.63       17.36     21.35 o 
 -14   8  19      357.82      367.27     38.52 o 
 -12   8  19       44.95       19.70     15.78 o 
 -10   8  19      305.17      337.81     21.57 o 
  -8   8  19       43.72       77.97     18.57 o 
  -6   8  19      307.69      348.28     28.51 o 
  -4   8  19       54.24       77.53     19.55 o 
 -13   9  19       35.57       51.02     22.42 o 
 -11   9  19       28.74       37.86     18.06 o 
 -32   0  20       16.95       44.51     14.23 o 
 -30   0  20      373.71      402.27     23.97 o 
 -28   0  20      256.12      192.19     18.30 o 
 -26   0  20       61.05       86.18     21.65 o 
 -24   0  20       77.65       81.95     14.94 o 
 -22   0  20      266.02      267.92     17.74 o 
 -20   0  20        2.68        5.71      4.92 o 
 -18   0  20        3.44        6.87      6.85 o 
 -16   0  20     2554.25     2555.03     39.16 o 
 -14   0  20       15.56        4.65      8.17 o 
 -12   0  20      308.84      291.99     19.26 o 
 -10   0  20      658.98      687.15     35.87 o 
  -8   0  20      929.98      923.26     27.42 o 
  -6   0  20      597.76      576.97     28.59 o 
  -4   0  20      220.50      227.49     15.37 o 
  -2   0  20      345.32      242.66     22.93 o 
   0   0  20     3050.59     2723.01    133.95 o 
   2   0  20      109.88       91.62     16.62 o 
   4   0  20      507.75      449.42     29.45 o 
   6   0  20      437.13      437.99     22.85 o 
 -31   1  20      318.72      387.78     13.56 o 
 -29   1  20       42.68       62.08     10.38 o 
 -27   1  20       16.99       22.36      7.77 o 
 -25   1  20       79.25      112.91     23.63 o 
 -23   1  20       58.27       86.75      8.56 o 
 -21   1  20        4.54        1.22      3.56 o 
 -19   1  20      455.31      409.46      9.44 o 
 -17   1  20     1193.89     1249.33     18.13 o 
 -15   1  20      587.04      628.40     12.24 o 
 -13   1  20        7.88        9.03      5.21 o 
 -11   1  20      874.09      912.18     18.65 o 
  -9   1  20     1209.66     1188.83     18.24 o 
  -7   1  20      565.19      578.15     16.32 o 
  -5   1  20      116.01      136.24     19.68 o 
  -3   1  20      309.33      326.09     15.55 o 
  -1   1  20        2.39       -4.47      5.21 o 
   1   1  20       78.23       86.12      9.62 o 
   3   1  20        0.02        2.33      6.09 o 
   5   1  20        5.29       18.79      8.86 o 
 -30   2  20        5.65       33.21     12.32 o 
 -28   2  20      169.51      250.19     18.74 o 
 -26   2  20      618.21      652.28     35.80 o 
 -24   2  20       15.37       10.29      8.59 o 
 -22   2  20       70.08       94.77      5.70 o 
 -20   2  20        0.88       -0.10      2.93 o 
 -18   2  20       29.68       26.03      3.68 o 
 -16   2  20        9.92        6.29      4.52 o 
 -14   2  20       75.12       81.31      5.49 o 
 -12   2  20      501.55      490.23      8.92 o 
 -10   2  20      525.78      567.40     11.68 o 
  -8   2  20      149.45      180.26      8.05 o 
  -6   2  20       54.18       36.61      8.33 o 
  -4   2  20      933.04      900.33     21.11 o 
  -2   2  20        9.03       -6.62      6.97 o 
   0   2  20      123.68      107.18     31.78 o 
   2   2  20       15.31       12.68      6.01 o 
   4   2  20        0.02        2.73     12.31 o 
   6   2  20        7.76       11.73      9.38 o 
 -31   3  20      192.03      228.29     21.04 o 
 -29   3  20       59.93       59.10     27.06 o 
 -27   3  20      101.18       80.44     13.84 o 
 -25   3  20       72.41       96.28     18.14 o 
 -23   3  20        6.59        9.45     18.92 o 
 -21   3  20        3.70       -2.85     10.65 o 
 -19   3  20      537.93      484.42     16.88 o 
 -17   3  20      909.93      850.34     29.22 o 
 -15   3  20     1079.34     1071.82     21.87 o 
 -13   3  20        1.08        3.91      7.95 o 
 -11   3  20     1581.69     1459.94     30.72 o 
  -9   3  20       66.77       91.60      5.55 o 
  -7   3  20        4.40       10.78      4.20 o 
  -5   3  20       14.30       12.28      6.60 o 
  -3   3  20      190.57      173.10      9.31 o 
  -1   3  20      629.96      621.44     26.39 o 
   1   3  20      100.91      102.89     13.12 o 
   3   3  20       63.20       70.05     12.60 o 
   5   3  20       49.52       36.18     14.47 o 
 -30   4  20       89.89       76.50     36.46 o 
 -28   4  20       28.55       -0.81      9.38 o 
 -26   4  20       17.90       20.20     17.03 o 
 -24   4  20        3.23        8.97     17.05 o 
 -22   4  20      559.89      548.63     50.59 o 
 -20   4  20      437.19      552.76     25.58 o 
 -18   4  20      262.22      271.13     16.53 o 
 -16   4  20      234.69      240.16     12.96 o 
 -14   4  20      227.86      294.47     14.35 o 
 -12   4  20       82.64       97.11     10.77 o 
 -10   4  20       58.83       46.32      7.93 o 
  -8   4  20        5.72       14.01      3.80 o 
  -6   4  20     1090.13     1048.15     19.81 o 
  -4   4  20        0.04       -2.74      5.25 o 
  -2   4  20      148.36      144.44     10.89 o 
   0   4  20      113.19      109.73     11.19 o 
   2   4  20       44.73       32.26     15.63 o 
   4   4  20        7.20       10.34     10.13 o 
 -27   5  20       23.50       10.59     12.08 o 
 -25   5  20      990.68      978.27     40.96 o 
 -23   5  20       26.20       44.72     17.60 o 
 -21   5  20      281.70      305.84     37.48 o 
 -19   5  20       30.66       42.27     19.79 o 
 -17   5  20       25.57       31.41     12.06 o 
 -15   5  20      274.28      227.13     19.23 o 
 -13   5  20        6.25       12.34      8.71 o 
 -11   5  20      325.07      259.29     11.08 o 
  -9   5  20        0.07        6.30      9.25 o 
  -7   5  20       11.09       13.96     10.35 o 
  -5   5  20       45.35       40.50      6.74 o 
  -3   5  20       33.31       41.73     10.58 o 
  -1   5  20      132.90      170.29     19.79 o 
   1   5  20        0.11       -4.83      8.30 o 
   3   5  20       19.10       38.62     10.81 o 
 -26   6  20      240.93      324.49     66.59 o 
 -24   6  20       49.51       56.30     24.22 o 
 -22   6  20      331.99      407.13     29.37 o 
 -20   6  20       14.04       37.09     21.51 o 
 -18   6  20      168.34      179.50     12.11 o 
 -16   6  20      324.98      340.98     16.32 o 
 -14   6  20        1.39        6.65     11.25 o 
 -12   6  20      525.91      559.96     22.93 o 
 -10   6  20        1.28       12.61     10.90 o 
  -8   6  20      823.07      912.76     29.93 o 
  -6   6  20      146.68      118.02     14.73 o 
  -4   6  20      379.24      453.34     26.77 o 
  -2   6  20        0.40       -0.01     14.88 o 
   0   6  20       51.65       35.33     13.31 o 
 -23   7  20       27.54       41.31     32.67 o 
 -21   7  20       71.50       71.38     29.48 o 
 -19   7  20       87.11      108.83     35.74 o 
 -17   7  20      185.64      189.92     34.51 o 
 -15   7  20       62.64       84.09     15.85 o 
 -13   7  20       68.32       64.12     14.96 o 
 -11   7  20       48.73       50.75     18.30 o 
  -9   7  20       54.95       31.77     14.77 o 
  -7   7  20       67.52       73.55     15.27 o 
  -5   7  20       10.38       15.85     18.62 o 
  -3   7  20       43.43       38.15     16.34 o 
 -18   8  20        7.44       11.41     28.43 o 
 -16   8  20       46.71       45.50     18.17 o 
 -14   8  20      223.76      240.46     28.65 o 
 -12   8  20       11.47       23.21     14.60 o 
 -10   8  20       33.10       30.10     14.33 o 
  -8   8  20      152.22      148.06     19.32 o 
  -6   8  20      492.65      594.03     34.45 o 
 -31   1  21       30.78       48.49     18.09 o 
 -29   1  21       80.39      107.06     12.83 o 
 -27   1  21       34.07       35.25     12.89 o 
 -25   1  21       18.90        6.99      6.70 o 
 -23   1  21       13.54       13.56      5.02 o 
 -21   1  21       88.74       90.97      6.78 o 
 -19   1  21      282.57      299.85     10.20 o 
 -17   1  21        0.22        3.66      3.54 o 
 -15   1  21      171.99      170.99      7.22 o 
 -13   1  21       66.44       74.47      5.72 o 
 -11   1  21        0.04       -3.56      4.46 o 
  -9   1  21      103.53       77.95      8.09 o 
  -7   1  21      139.08      142.23     13.69 o 
  -5   1  21       60.69       77.53     10.35 o 
  -3   1  21      140.50      138.93     11.55 o 
  -1   1  21       24.05       23.95      7.20 o 
   1   1  21      132.38      100.87      9.27 o 
   3   1  21       85.10       51.38     11.72 o 
 -30   2  21       12.71       13.63     12.56 o 
 -28   2  21       27.71       27.79      9.94 o 
 -26   2  21       26.47       23.54     13.97 o 
 -24   2  21        2.02       15.21     14.59 o 
 -22   2  21      353.24      315.85     13.63 o 
 -20   2  21      591.05      520.29     13.50 o 
 -18   2  21      364.39      374.32     12.58 o 
 -16   2  21      464.78      436.09     10.35 o 
 -14   2  21       36.42       55.35      5.17 o 
 -12   2  21     2098.47     2131.14     38.51 o 
 -10   2  21      227.78      293.54      8.77 o 
  -8   2  21      158.38      190.51     11.14 o 
  -6   2  21       93.57       65.99      9.62 o 
  -4   2  21        3.30       16.32      8.13 o 
  -2   2  21       17.29        3.54      8.81 o 
   0   2  21      119.66      129.91     22.86 o 
   2   2  21       92.06       74.81     11.33 o 
   4   2  21       23.65       10.46     10.79 o 
 -29   3  21       30.55       14.74     11.50 o 
 -27   3  21      119.95      157.24     25.16 o 
 -25   3  21      260.75      282.07     26.65 o 
 -23   3  21        5.70        5.12     19.95 o 
 -21   3  21        4.38       13.99      9.14 o 
 -19   3  21      260.39      265.47     16.80 o 
 -17   3  21       61.37       48.94      8.92 o 
 -15   3  21     1037.76     1049.82     19.95 o 
 -13   3  21      187.99      194.68     14.17 o 
 -11   3  21      205.49      231.93     11.91 o 
  -9   3  21        3.31        0.80      3.38 o 
  -7   3  21      104.94      104.53      9.64 o 
  -5   3  21       91.37       87.71     10.18 o 
  -3   3  21      229.39      210.05     40.80 o 
  -1   3  21        8.65        2.68      8.32 o 
   1   3  21       87.77       96.70     29.45 o 
   3   3  21       24.51       36.46     11.19 o 
 -28   4  21       47.12       45.04     22.89 o 
 -26   4  21      146.72      184.62     27.53 o 
 -24   4  21       51.04       64.47     23.68 o 
 -22   4  21      337.39      377.05     24.28 o 
 -20   4  21        8.32        1.46      7.89 o 
 -18   4  21       19.66        6.13      8.12 o 
 -16   4  21       59.67       49.56      9.26 o 
 -14   4  21      934.90      992.04     25.09 o 
 -12   4  21      334.95      330.39     19.34 o 
 -10   4  21      306.53      319.12     13.24 o 
  -8   4  21      240.89      202.40      9.88 o 
  -6   4  21        6.83       16.64      7.66 o 
  -4   4  21        7.47        3.27      5.81 o 
  -2   4  21       51.26       30.11      9.85 o 
   0   4  21       39.53       23.77     12.38 o 
   2   4  21       75.88       81.01     12.63 o 
 -27   5  21        9.10       -6.49     19.95 o 
 -25   5  21      180.95      179.43     39.76 o 
 -23   5  21       65.50       75.45     25.16 o 
 -21   5  21      104.42      128.40     26.62 o 
 -19   5  21      664.77      759.03     33.84 o 
 -17   5  21        3.06        5.12      6.47 o 
 -15   5  21      195.60      202.14     21.96 o 
 -13   5  21      503.18      459.06     13.31 o 
 -11   5  21        0.51       10.10     14.19 o 
  -9   5  21      585.83      595.32     39.02 o 
  -7   5  21        0.03        0.05      9.68 o 
  -5   5  21      112.07      126.74     25.69 o 
  -3   5  21      116.51       91.55     11.96 o 
  -1   5  21       23.59       24.95     11.26 o 
 -24   6  21       90.69      112.38     23.25 o 
 -22   6  21      243.78      284.79     46.35 o 
 -20   6  21       44.09       74.45     19.59 o 
 -18   6  21      640.63      624.61     46.38 o 
 -16   6  21        1.66        2.51      7.71 o 
 -14   6  21      196.75      244.79     18.10 o 
 -12   6  21      111.97      122.62     15.83 o 
 -10   6  21        0.76       -3.70      9.27 o 
  -8   6  21       84.37       96.08     16.51 o 
  -6   6  21       85.24       75.82     17.34 o 
  -4   6  21      137.90      163.70     38.14 o 
  -2   6  21        2.88       18.03     14.32 o 
 -21   7  21      186.64      255.59     33.29 o 
 -19   7  21       10.65        4.26     18.37 o 
 -17   7  21        6.55       -1.85     14.81 o 
 -15   7  21       34.76       23.16     21.91 o 
 -13   7  21      167.53      154.88     24.44 o 
 -11   7  21      248.99      238.91     34.28 o 
  -9   7  21       48.50       33.67     12.94 o 
  -7   7  21        5.79        4.66     11.97 o 
  -5   7  21        2.83       16.38     19.50 o 
 -14   8  21        9.24        0.73     13.46 o 
 -12   8  21      122.19      117.33     22.16 o 
 -30   0  22       44.79       26.58     18.47 o 
 -28   0  22        5.77      -10.14     10.14 o 
 -26   0  22      169.14      162.68     13.90 o 
 -24   0  22      878.25      994.40     51.31 o 
 -22   0  22      495.25      590.10     29.22 o 
 -20   0  22        2.69        4.67      5.81 o 
 -18   0  22      166.65      225.40     12.64 o 
 -16   0  22        0.18       -1.90      6.64 o 
 -14   0  22      655.56      630.92     17.96 o 
 -12   0  22        2.16        3.32      8.66 o 
 -10   0  22      589.86      489.21     14.41 o 
  -8   0  22       80.36       22.62     16.26 o 
  -6   0  22      215.54      247.46     34.33 o 
  -4   0  22        7.18        3.33     21.87 o 
  -2   0  22      529.10      514.88     20.83 o 
   0   0  22       66.49       78.48     12.54 o 
   2   0  22        0.51        7.77     15.05 o 
 -29   1  22       10.94        0.87     17.38 o 
 -27   1  22      278.49      354.14     19.32 o 
 -25   1  22        6.28        6.37      4.56 o 
 -23   1  22        0.82       -2.91      3.61 o 
 -21   1  22       76.86       64.26      4.98 o 
 -19   1  22       99.70       81.32      8.26 o 
 -17   1  22       23.47       32.06      5.70 o 
 -15   1  22       34.98       44.92      5.10 o 
 -13   1  22       51.75       54.83      5.70 o 
 -11   1  22        3.64       -2.72      3.73 o 
  -9   1  22       82.99       79.35      6.75 o 
  -7   1  22       12.07       23.41      6.64 o 
  -5   1  22      141.47      147.78     17.94 o 
  -3   1  22       22.47       23.55     11.70 o 
  -1   1  22       22.57       12.94     10.98 o 
   1   1  22       80.70       82.58     14.45 o 
 -30   2  22       30.40       53.37     18.47 o 
 -28   2  22       32.53       28.77     21.78 o 
 -26   2  22       65.66       55.85     22.34 o 
 -24   2  22       47.98       24.85     11.23 o 
 -22   2  22       28.66       16.56      8.50 o 
 -20   2  22       78.77       56.22      8.91 o 
 -18   2  22      675.97      637.43     14.08 o 
 -16   2  22      565.13      579.74     15.55 o 
 -14   2  22      133.63      130.30      6.52 o 
 -12   2  22      505.82      489.21     11.66 o 
 -10   2  22        0.30       -2.32      4.72 o 
  -8   2  22      381.12      389.18     12.50 o 
  -6   2  22       18.28       17.13      7.47 o 
  -4   2  22      126.76      151.23     18.35 o 
  -2   2  22       28.59       27.47     13.55 o 
   0   2  22        2.65        0.42      6.86 o 
   2   2  22        0.00       12.77     16.11 o 
 -29   3  22        0.44       21.62     50.77 o 
 -27   3  22       29.94       24.01     18.65 o 
 -25   3  22      101.81      125.77     19.34 o 
 -23   3  22      172.87      171.93     14.54 o 
 -21   3  22      501.92      536.44     24.19 o 
 -19   3  22       74.89      111.21     13.96 o 
 -17   3  22      274.07      330.07     12.36 o 
 -15   3  22      270.43      309.69     14.40 o 
 -13   3  22      426.03      490.19     20.25 o 
 -11   3  22      649.38      729.84     23.72 o 
  -9   3  22      147.74      131.60      6.46 o 
  -7   3  22       36.68       48.55      6.95 o 
  -5   3  22      190.79      177.49     22.36 o 
  -3   3  22      259.21      250.13     21.83 o 
  -1   3  22        2.54        5.42      7.12 o 
   1   3  22      110.18       93.74     28.79 o 
 -28   4  22       11.98       -0.67     16.55 o 
 -26   4  22       55.08       70.93     18.91 o 
 -24   4  22      557.64      557.91     29.79 o 
 -22   4  22       89.94      104.01     14.52 o 
 -20   4  22      184.70      178.35     13.16 o 
 -18   4  22       58.97       71.69     11.57 o 
 -16   4  22      377.55      371.32     18.86 o 
 -14   4  22        9.28       19.35      8.48 o 
 -12   4  22      106.40      114.05      8.58 o 
 -10   4  22      111.82      100.88     10.19 o 
  -8   4  22      136.30      167.97     14.33 o 
  -6   4  22      161.71      176.52     21.05 o 
  -4   4  22       13.13       17.69     10.49 o 
  -2   4  22      150.63      162.36     25.55 o 
   0   4  22      168.42       49.62     38.60 o 
 -25   5  22       69.85       67.59     25.80 o 
 -23   5  22       73.69       79.19     25.81 o 
 -21   5  22      387.02      473.30     28.10 o 
 -19   5  22      309.59      384.88     19.77 o 
 -17   5  22       68.66       64.11      9.14 o 
 -15   5  22      386.36      400.92     21.19 o 
 -13   5  22        0.89        4.28     11.09 o 
 -11   5  22      200.10      172.06     17.90 o 
  -9   5  22        5.43       11.10     10.27 o 
  -7   5  22        1.15       13.94     11.17 o 
  -5   5  22       12.96       10.33     13.73 o 
  -3   5  22       14.11       -1.05     13.51 o 
 -24   6  22        0.13      -10.38     16.85 o 
 -22   6  22      158.10      202.10     39.61 o 
 -20   6  22       18.19       18.34     20.37 o 
 -18   6  22       69.39       72.36     12.04 o 
 -16   6  22       23.96       45.63     15.63 o 
 -14   6  22        5.78       13.73     19.57 o 
 -12   6  22      312.03      391.76     26.96 o 
 -10   6  22       60.74       44.92     14.69 o 
  -8   6  22       11.48       17.06     11.42 o 
  -6   6  22        0.28       -4.35     13.67 o 
 -19   7  22       34.07       37.02     18.86 o 
 -17   7  22       40.83       54.36     18.11 o 
 -15   7  22       11.44       10.43     14.39 o 
 -13   7  22       58.07       70.63     21.32 o 
 -11   7  22      242.68      268.01     29.63 o 
  -9   7  22      185.41      206.05     19.73 o 
 -29   1  23       61.08       50.84     14.92 o 
 -27   1  23        0.05        8.55     11.80 o 
 -25   1  23       32.45       38.08     15.21 o 
 -23   1  23       19.96       20.96      9.05 o 
 -21   1  23      122.14      114.20     27.32 o 
 -19   1  23        2.58        3.87      4.30 o 
 -17   1  23       17.34       18.43      5.99 o 
 -15   1  23      615.74      626.10     13.72 o 
 -13   1  23       24.36       29.06      6.08 o 
 -11   1  23      184.40      155.07     11.58 o 
  -9   1  23      617.99      631.17     15.55 o 
  -7   1  23      664.68      615.57     45.58 o 
  -5   1  23      503.72      563.60     22.73 o 
  -3   1  23       12.32        4.05      8.68 o 
  -1   1  23       93.45       89.51     12.15 o 
 -28   2  23       41.70       21.29     24.77 o 
 -26   2  23        1.71       10.19     12.48 o 
 -24   2  23      254.21      276.99     18.57 o 
 -22   2  23      355.26      354.48     16.03 o 
 -20   2  23        0.28       -7.10      7.15 o 
 -18   2  23        2.58       11.13      7.85 o 
 -16   2  23      597.30      548.39     15.55 o 
 -14   2  23       40.16       30.49      4.84 o 
 -12   2  23       31.36       33.72      5.08 o 
 -10   2  23       11.01       22.68      5.96 o 
  -8   2  23        5.39        6.86      5.37 o 
  -6   2  23        1.63        4.89     12.38 o 
  -4   2  23        6.89        7.05     13.16 o 
  -2   2  23        7.54       -8.32      9.69 o 
 -27   3  23      216.39      266.94     27.52 o 
 -25   3  23       16.11      -14.95     14.95 o 
 -23   3  23       30.01       18.88     16.66 o 
 -21   3  23        9.53        8.37      7.92 o 
 -19   3  23       57.63       67.91      9.09 o 
 -17   3  23      150.82      150.85      9.88 o 
 -15   3  23       89.88       98.96     11.49 o 
 -13   3  23      140.55      116.05     11.84 o 
 -11   3  23        3.29       -6.61      7.67 o 
  -9   3  23      147.83      114.72     14.56 o 
  -7   3  23        3.40       -5.02      7.81 o 
  -5   3  23        4.22       19.63     13.45 o 
  -3   3  23        3.66       -0.10      8.93 o 
  -1   3  23        0.45        4.06     11.08 o 
 -26   4  23       33.69       50.15     20.57 o 
 -24   4  23      875.79      947.70     37.26 o 
 -22   4  23      233.12      281.16     23.01 o 
 -20   4  23       57.26       74.09     10.98 o 
 -18   4  23      127.15      110.85     12.95 o 
 -16   4  23       21.00       17.48      7.08 o 
 -14   4  23        2.58       -3.80      6.79 o 
 -12   4  23       66.03       64.33      7.59 o 
 -10   4  23       19.11        8.07     11.49 o 
  -8   4  23       24.10       24.97     11.04 o 
  -6   4  23      237.20      191.63     64.33 o 
  -4   4  23       31.39       32.99     13.05 o 
 -25   5  23      232.12      280.60     31.21 o 
 -23   5  23      343.92      377.20     28.53 o 
 -21   5  23       83.05       80.87     31.48 o 
 -19   5  23       85.41       78.91     15.17 o 
 -17   5  23       11.83       19.41     10.84 o 
 -15   5  23      232.19      221.69     17.74 o 
 -13   5  23      103.01      111.62     15.11 o 
 -11   5  23      236.13      293.34     19.02 o 
  -9   5  23      146.88      135.58     37.31 o 
  -7   5  23        0.80        5.13     12.41 o 
  -5   5  23       33.18       44.61     16.56 o 
 -20   6  23        5.68        6.89     22.26 o 
 -18   6  23      298.65      334.20     33.42 o 
 -16   6  23        1.76       -5.21     15.36 o 
 -14   6  23       59.32       67.85     17.39 o 
 -12   6  23       43.10       32.13     13.80 o 
 -10   6  23        0.07       20.79     15.09 o 
  -8   6  23      406.14      420.49     26.44 o 
 -24   0  24       59.65       45.97      8.57 o 
 -22   0  24       17.37        7.14      7.67 o 
 -20   0  24      228.02      210.00     12.56 o 
 -18   0  24       22.43       12.04      6.70 o 
 -16   0  24     1163.43     1293.20     31.84 o 
 -14   0  24       16.46       21.32      7.81 o 
 -12   0  24      596.49      615.32     19.00 o 
 -10   0  24      373.41      363.62     13.19 o 
  -8   0  24       10.46       10.16      7.88 o 
  -6   0  24       59.27       64.38     29.48 o 
  -4   0  24      252.15      272.23     27.88 o 
  -2   0  24        0.48        5.36     16.66 o 
 -27   1  24        0.00        5.58     17.67 o 
 -25   1  24       20.54       27.23      9.53 o 
 -23   1  24       14.28        9.77     16.15 o 
 -21   1  24       25.92       21.57     10.72 o 
 -19   1  24        2.89        6.49      6.41 o 
 -17   1  24       14.99       12.57      4.20 o 
 -15   1  24       30.51       22.02      5.87 o 
 -13   1  24        1.03        2.89      4.51 o 
 -11   1  24      105.90      136.26      8.48 o 
  -9   1  24        2.30        7.57      5.40 o 
  -7   1  24      376.72      403.24     23.46 o 
  -5   1  24        5.49      -12.60     12.60 o 
  -3   1  24       14.19       25.23     10.61 o 
 -28   2  24        2.66      -15.86     15.86 o 
 -26   2  24       21.39       -5.50     13.04 o 
 -24   2  24       17.13        6.14      9.71 o 
 -22   2  24        5.79       17.78     11.70 o 
 -20   2  24      155.35      172.60     13.77 o 
 -18   2  24       15.31       11.55      9.56 o 
 -16   2  24       50.72       52.49      8.39 o 
 -14   2  24       78.92       80.58     10.45 o 
 -12   2  24       63.52       61.51      9.57 o 
 -10   2  24       44.79       46.68      7.73 o 
  -8   2  24      131.53      131.43     11.06 o 
  -6   2  24        7.00       -4.17     11.92 o 
  -4   2  24       49.28       31.74     13.56 o 
 -27   3  24       87.27      114.35     22.60 o 
 -25   3  24      378.28      360.94     44.90 o 
 -23   3  24       96.47       94.93     16.34 o 
 -21   3  24      301.09      361.15     19.36 o 
 -19   3  24       32.19       27.10     11.54 o 
 -17   3  24        0.05       10.70      7.97 o 
 -15   3  24       78.59       75.26     13.76 o 
 -13   3  24        4.88        0.45      9.26 o 
 -11   3  24      196.97      206.45     39.39 o 
  -9   3  24       52.99       35.06     18.62 o 
  -7   3  24       32.18       -0.95     13.81 o 
  -5   3  24       60.47       43.57     14.60 o 
 -24   4  24        2.28       31.65     31.58 o 
 -22   4  24       11.65       24.40     19.52 o 
 -20   4  24      107.14       85.09     24.55 o 
 -18   4  24      377.84      373.43     21.18 o 
 -16   4  24      265.73      289.87     13.34 o 
 -14   4  24      810.45      801.07     30.96 o 
 -12   4  24      254.47      365.80     21.13 o 
 -10   4  24      850.03      858.87     53.06 o 
  -8   4  24      230.91      285.40     23.08 o 
  -6   4  24       21.09       19.74     13.69 o 
 -21   5  24       58.59       98.70     17.15 o 
 -19   5  24       27.12       37.21     12.54 o 
 -17   5  24        6.99        7.70     13.07 o 
 -15   5  24        6.54       15.08     14.34 o 
 -13   5  24       29.20       23.52     15.65 o 
 -11   5  24      106.07      113.02     16.13 o 
  -9   5  24       69.45       48.01     14.68 o 
 -27   1  25       16.02       23.19      9.55 o 
 -25   1  25      122.89      127.29     20.97 o 
 -23   1  25        1.65       -1.10      9.66 o 
 -21   1  25      224.19      194.40     11.80 o 
 -19   1  25      262.22      287.03     15.84 o 
 -17   1  25        9.88        9.52      7.23 o 
 -15   1  25      215.94      267.13     13.90 o 
 -13   1  25       11.36        7.33      4.82 o 
 -11   1  25       89.49       69.89      6.85 o 
  -9   1  25      178.94      221.01     11.88 o 
  -7   1  25       65.79       59.88     10.95 o 
  -5   1  25       17.13       30.03     15.68 o 
 -26   2  25       25.79       18.27      9.48 o 
 -24   2  25      154.81      177.85     29.84 o 
 -22   2  25        3.42        3.66      9.68 o 
 -20   2  25      384.39      480.06     34.87 o 
 -18   2  25       79.00       71.00     17.92 o 
 -16   2  25       25.86       18.15      9.36 o 
 -14   2  25      179.63      209.07     15.70 o 
 -12   2  25       93.10       73.84     11.78 o 
 -10   2  25      132.96      154.40     11.43 o 
  -8   2  25       33.80       24.37      7.94 o 
  -6   2  25      155.44      190.41     19.04 o 
 -25   3  25        1.55      -12.43     12.43 o 
 -23   3  25       62.06       74.76     21.07 o 
 -21   3  25      639.82      696.81     29.31 o 
 -19   3  25       10.24       10.29     11.01 o 
 -17   3  25      587.02      640.96     24.29 o 
 -15   3  25       27.29        4.43      8.33 o 
 -13   3  25      113.21      114.74     17.79 o 
 -11   3  25       59.98       25.89     22.18 o 
  -9   3  25       11.74       21.02     12.62 o 
  -7   3  25      101.57       46.73     42.66 o 
 -22   4  25       54.86       63.03     23.55 o 
 -20   4  25      551.85      670.97     31.12 o 
 -18   4  25       17.54       51.97     15.78 o 
 -16   4  25       64.68       60.12     12.65 o 
 -14   4  25      122.68      155.44     16.92 o 
 -12   4  25       42.25       18.35     11.62 o 
 -10   4  25       16.60       26.47     14.03 o 
 -16   0  26        0.05        8.19      9.62 o 
 -14   0  26       45.06       58.18     10.07 o 
 -12   0  26       18.27       27.30     10.52 o 
 -10   0  26      469.57      484.84     17.83 o 
 -23   1  26       94.68       54.62     14.39 o 
 -21   1  26        3.91        4.95     13.25 o 
 -19   1  26       59.42       69.50     15.29 o 
 -17   1  26       79.67       98.42     11.04 o 
 -15   1  26       21.41       19.68      8.68 o 
 -13   1  26       87.22      104.65     14.23 o 
 -11   1  26        5.54       11.87      5.81 o 
  -9   1  26        5.61        6.48      6.11 o 
 -22   2  26       24.12       32.27     12.18 o 
 -20   2  26       57.60       51.98     13.19 o 
 -18   2  26       18.90       16.08     10.01 o 
 -16   2  26      285.50      307.61     13.67 o 
 -14   2  26       69.20       59.38      8.43 o 
 -12   2  26       61.66       69.70     13.51 o 
 -10   2  26      321.94      312.93     21.49 o 
 -21   3  26      287.61      337.09     19.20 o 
 -19   3  26        1.38       14.51     17.23 o 
 -17   3  26      249.36      270.25     13.43 o 
 -15   3  26       30.11       30.29     11.11 o 
 -13   3  26       17.52       10.01     15.78 o 
 -19   1  27      282.72      334.32     18.48 o 
 -17   1  27       65.96       86.03     10.49 o 
 -15   1  27       65.85       45.69      9.92 o 
                                                 
